# Supplementary material for: Pan-Genome Analysis of Wolbachia, Endosymbiont of Diaphorina citri, Reveals Independent Origin in Asia and North America
Source: Int J Mol Sci. 2024 Apr 29;25(9):4851. doi: 10.3390/ijms25094851 (PMC11084931; doi:10.3390/ijms25094851)
Supplement: Supplementary file 1 [file ijms-25-04851-s001.zip]

Archive with 6 entries (6 files):
- Figure S1.png
- Figure S2.tif
- Table S1.xlsx
- Table S2.xlsx
- Table S3.xlsx
- Table S4.xlsx
