# Supplementary material for: Pan-Genome Analysis of Wolbachia, Endosymbiont of Diaphorina citri, Reveals Independent Origin in Asia and North America
Source: Int J Mol Sci. 2024 Apr 29;25(9):4851. doi: 10.3390/ijms25094851 (PMC11084931; doi:10.3390/ijms25094851)
Supplement: Supplementary file 1 [file ijms-25-04851-s001.zip › Table S1.xlsx]

## Sheet: Genome characterization
Strain Name	Genome Assembly Type	Number of Scaffolds/Contigs	Collection Area	Assembly Method	Assembly Level	BioProject	SRA	Profile	Size (bp)	GC	Total genes	Proteins	Pseudogenes *	tRNA	rRNA	tmRNA	Ankyrin proteins	BUSCO Completeness Score	Number of phage
DCdd1	metagenome	222	Guilin, Guangxi, China	MEGAHIT v1.2.9	Contig	PRJNA933393	SRR23454941	ST-173	1561226	0.340139	1430	1389	6	36	4	1	69	0.953	1
DCdd2	metagenome	209	Guilin, Guangxi, China	MEGAHIT v1.2.9	Contig	PRJNA933393	SRR23454940	ST-173	1567235	0.339923	1434	1395	6	34	4	1	68	0.956	1
DCdd3	metagenome	221	Guilin, Guangxi, China	MEGAHIT v1.2.9	Contig	PRJNA933393	SRR23454939	ST-173	1537107	0.339723	1402	1360	8	37	4	1	62	0.956	5
DCwd1	metagenome	260	Guilin, Guangxi, China	MEGAHIT v1.2.9	Contig	PRJNA933393	SRR23454944	ST-173	1653427	0.340527	1510	1469	7	36	4	1	70	0.959	2
DCwd2	metagenome	267	Guilin, Guangxi, China	MEGAHIT v1.2.9	Contig	PRJNA933393	SRR23454943	ST-173	1726773	0.340095	1579	1538	11	36	4	1	76	0.953	4
DCwd3	metagenome	259	Guilin, Guangxi, China	MEGAHIT v1.2.9	Contig	PRJNA933393	SRR23454942	ST-173	1686798	0.340149	1549	1508	8	36	4	1	73	0.959	3
GCA_000331595	metagenome	104	Florida, USA	MIRA v3.2.1	Scaffold	PRJNA29451	-	ST-FL	1240904	0.332944	1155	1117	5	34	3	1	49	0.997	1
GCA_013096355	De novo genome assembly	1	Lake Alfred, Florida, USA	Canu v1.9; HGAP v2.0; Unicycler v0.4.8; Flye v2.7.1	Chromosome	PRJNA603775	-	ST-FL	1538623	0.339173	1459	1421	26	34	3	1	80	0.997	6
GCA_013096535	De novo genome assembly	1	Lake Alfred, Florida, USA	Canu v1.9	Chromosome	PRJNA603775	-	ST-FL	1542568	0.339479	1476	1438	27	34	3	1	82	0.997	7
GCA_013096725	De novo genome assembly	1	Lake Alfred, Florida, USA	Canu v1.9; HGAP v2.0; Unicycler v0.4.8; Flye v2.7.1	Chromosome	PRJNA603775	-	ST-FL	1518695	0.340553	1451	1415	26	32	3	1	83	0.945	7
GCA_013458815	De novo genome assembly	1	Lake Alfred, Florida, USA	HGAP v7.0.0; Flye v2.7	Complete	PRJNA544530	-	ST-FL	1656288	0.339926	1604	1566	25	34	3	1	97	0.997	7
GCA_017883655	metagenome	486	Anaheim City, Orange County, California, USA	MEGAHIT v1.1.2	Contig	PRJNA704462	-	ST-FL	1499370	0.340666	1382	1343	6	35	3	1	67	0.994	3
GCA_017883735	metagenome	293	Riverside County, California, USA	MEGAHIT v1.1.2	Contig	PRJNA704462	-	ST-FL	1422967	0.339951	1344	1306	7	34	3	1	66	0.997	2
GCA_017883805	metagenome	323	San Bernardino County, California, USA	MEGAHIT v1.1.2	Contig	PRJNA704462	-	ST-FL	1410235	0.339844	1318	1279	6	34	4	1	62	0.973	1
GCA_017883845	metagenome	276	Temecula City, Riverside County, California, USA	MEGAHIT v1.1.2	Contig	PRJNA704462	-	ST-FL	1282681	0.339834	1199	1161	6	34	3	1	54	0.998	1
GCA_017883905	metagenome	767	San Bernardino County, California, USA	MEGAHIT v1.1.2	Contig	PRJNA704462	-	ST-FL	1254403	0.3395	1123	1088	2	32	2	1	37	0.767	0
GCA_019355235	De novo genome assembly	1	Lake Alfred, Florida, USA	Canu v1.9	Complete	PRJNA603775	-	ST-FL	1515037	0.340355	1493	1454	35	35	3	1	76	0.945	6
GCA_019355355	De novo genome assembly	1	Lake Alfred, Florida, USA	Canu v1.9 (wDi)	Complete	PRJNA603775	-	ST-FL	1528786	0.340766	1499	1461	48	34	3	1	78	0.94	5
GCA_019355375	De novo genome assembly	1	Lake Alfred, Florida, USA	Canu v1.9	Complete	PRJNA603775	-	ST-FL	1515763	0.340496	1482	1445	39	33	3	1	78	0.945	5
SRR16895067	metagenome	157	Ithaca, NY, USA	MEGAHIT v1.2.9	Contig	PRJNA779156	SRR16895067	ST-FL	1346392	0.340279	1255	1219	5	32	3	1	64	0.945	3
SRR16895068	metagenome	172	Ithaca, NY, USA	MEGAHIT v1.2.9	Contig	PRJNA779156	SRR16895068	ST-FL	1369906	0.339731	1271	1235	5	32	3	1	62	0.958	1
SRR16895069	metagenome	361	Ithaca, NY, USA	MEGAHIT v1.2.9	Contig	PRJNA779156	SRR16895069	ST-FL	1294510	0.340965	1189	1153	4	32	3	1	56	0.921	0
SRR16895070	metagenome	172	Ithaca, NY, USA	MEGAHIT v1.2.9	Contig	PRJNA779156	SRR16895070	ST-FL	1373817	0.339938	1277	1240	5	33	3	1	64	0.961	1
SRR16895071	metagenome	179	Ithaca, NY, USA	MEGAHIT v1.2.9	Contig	PRJNA779156	SRR16895071	ST-FL	1367595	0.339904	1275	1238	5	33	3	1	62	0.958	2
SRR16895072	metagenome	162	Ithaca, NY, USA	MEGAHIT v1.2.9	Contig	PRJNA779156	SRR16895072	ST-FL	1356869	0.340841	1266	1224	5	35	6	1	63	0.945	1
SRR16895073	metagenome	168	Ithaca, NY, USA	MEGAHIT v1.2.9	Contig	PRJNA779156	SRR16895073	ST-FL	1363529	0.340755	1267	1225	5	35	6	1	63	0.945	1
SRR16895074	metagenome	180	Ithaca, NY, USA	MEGAHIT v1.2.9	Contig	PRJNA779156	SRR16895074	ST-FL	1345787	0.340123	1250	1214	6	32	3	1	62	0.939	2
SRR16895075	metagenome	160	Ithaca, NY, USA	MEGAHIT v1.2.9	Contig	PRJNA779156	SRR16895075	ST-FL	1351585	0.340151	1266	1230	5	32	3	1	61	0.945	2
SRR16895076	metagenome	247	Ithaca, NY, USA	MEGAHIT v1.2.9	Contig	PRJNA779156	SRR16895076	ST-FL	1307651	0.340619	1205	1169	6	32	3	1	57	0.937	2
SRR16895077	metagenome	158	Ithaca, NY, USA	MEGAHIT v1.2.9	Contig	PRJNA779156	SRR16895077	ST-FL	1351688	0.340218	1257	1221	5	32	3	1	63	0.945	1
SRR16895078	metagenome	162	Ithaca, NY, USA	MEGAHIT v1.2.9	Contig	PRJNA779156	SRR16895078	ST-FL	1353382	0.340228	1258	1222	5	32	3	1	63	0.945	2
SRR16895079	metagenome	161	Ithaca, NY, USA	MEGAHIT v1.2.9	Contig	PRJNA779156	SRR16895079	ST-FL	1353404	0.340296	1255	1219	6	32	3	1	63	0.945	1
SRR16895080	metagenome	156	Ithaca, NY, USA	MEGAHIT v1.2.9	Contig	PRJNA779156	SRR16895080	ST-FL	1360895	0.340784	1265	1223	5	35	6	1	62	0.945	4
SRR16895081	metagenome	156	Ithaca, NY, USA	MEGAHIT v1.2.9	Contig	PRJNA779156	SRR16895081	ST-FL	1351740	0.340202	1255	1219	6	32	3	1	63	0.945	5
SRR16895082	metagenome	161	Ithaca, NY, USA	MEGAHIT v1.2.9	Contig	PRJNA779156	SRR16895082	ST-FL	1353400	0.340231	1259	1223	5	32	3	1	63	0.945	5
SRR16895083	metagenome	160	Ithaca, NY, USA	MEGAHIT v1.2.9	Contig	PRJNA779156	SRR16895083	ST-FL	1357671	0.340852	1270	1228	5	35	6	1	63	0.939	2
SRR16895084	metagenome	162	Ithaca, NY, USA	MEGAHIT v1.2.9	Contig	PRJNA779156	SRR16895084	ST-FL	1362450	0.340793	1266	1224	5	35	6	1	63	0.945	1
SRR16895085	metagenome	166	Ithaca, NY, USA	MEGAHIT v1.2.9	Contig	PRJNA779156	SRR16895085	ST-FL	1360640	0.340846	1267	1225	5	35	6	1	61	0.945	3
SRR16895087	metagenome	165	Ithaca, NY, USA	MEGAHIT v1.2.9	Contig	PRJNA779156	SRR16895087	ST-FL	1727339	0.345063	1606	1552	7	47	6	1	63	0.962	2
SRR16895088	metagenome	158	Ithaca, NY, USA	MEGAHIT v1.2.9	Contig	PRJNA779156	SRR16895088	ST-FL	1350329	0.340258	1257	1221	5	32	3	1	63	0.945	1
SRR16895089	metagenome	156	Ithaca, NY, USA	MEGAHIT v1.2.9	Contig	PRJNA779156	SRR16895089	ST-FL	1351377	0.340243	1258	1222	6	32	3	1	63	0.945	1
SRR16895090	metagenome	204	Ithaca, NY, USA	MEGAHIT v1.2.9	Contig	PRJNA779156	SRR16895090	ST-FL	1334649	0.340439	1241	1203	6	32	5	1	60	0.95	2
SRR16895091	metagenome	159	Ithaca, NY, USA	MEGAHIT v1.2.9	Contig	PRJNA779156	SRR16895091	ST-FL	1358361	0.340806	1262	1220	5	35	6	1	63	0.945	2
SRR16895092	metagenome	159	Ithaca, NY, USA	MEGAHIT v1.2.9	Contig	PRJNA779156	SRR16895092	ST-FL	1355081	0.340205	1264	1228	6	32	3	1	63	0.945	4
SRR16895093	metagenome	166	Ithaca, NY, USA	MEGAHIT v1.2.9	Contig	PRJNA779156	SRR16895093	ST-FL	1729750	0.345042	1603	1549	7	47	6	1	63	0.962	2
SRR16895094	metagenome	162	Ithaca, NY, USA	MEGAHIT v1.2.9	Contig	PRJNA779156	SRR16895094	ST-FL	1520745	0.342401	1411	1367	6	37	6	1	63	0.961	1
SRR16895095	metagenome	163	Ithaca, NY, USA	MEGAHIT v1.2.9	Contig	PRJNA779156	SRR16895095	ST-FL	1361078	0.34081	1264	1222	5	35	6	1	63	0.945	3
SRR16895096	metagenome	169	Ithaca, NY, USA	MEGAHIT v1.2.9	Contig	PRJNA779156	SRR16895096	ST-FL	1362406	0.340863	1270	1228	6	35	6	1	63	0.945	4
SRR16895098	metagenome	283	Ithaca, NY, USA	MEGAHIT v1.2.9	Contig	PRJNA779156	SRR16895098	ST-FL	1304505	0.341428	1216	1175	6	34	6	1	62	0.925	1
SRR16895099	metagenome	225	Ithaca, NY, USA	MEGAHIT v1.2.9	Contig	PRJNA779156	SRR16895099	ST-FL	1351705	0.340207	1245	1210	4	31	3	1	62	0.928	3
SRR16895100	metagenome	167	Ithaca, NY, USA	MEGAHIT v1.2.9	Contig	PRJNA779156	SRR16895100	ST-FL	1354545	0.340263	1259	1223	5	32	3	1	63	0.945	4
SRR16895101	metagenome	155	Ithaca, NY, USA	MEGAHIT v1.2.9	Contig	PRJNA779156	SRR16895101	ST-FL	1724348	0.345139	1600	1546	7	47	6	1	63	0.962	3
SRR16895102	metagenome	193	Ithaca, NY, USA	MEGAHIT v1.2.9	Contig	PRJNA779156	SRR16895102	ST-FL	1364161	0.339915	1257	1220	6	33	3	1	62	0.956	2
SRR16895103	metagenome	162	Ithaca, NY, USA	MEGAHIT v1.2.9	Contig	PRJNA779156	SRR16895103	ST-FL	1363044	0.34084	1273	1231	6	35	6	1	61	0.945	2
SRR16895104	metagenome	165	Ithaca, NY, USA	MEGAHIT v1.2.9	Contig	PRJNA779156	SRR16895104	ST-FL	1726820	0.345108	1601	1547	7	47	6	1	64	0.959	1
SRR16895105	metagenome	163	Ithaca, NY, USA	MEGAHIT v1.2.9	Contig	PRJNA779156	SRR16895105	ST-FL	1365487	0.340975	1269	1227	5	35	6	1	63	0.945	3
SRR16895106	metagenome	163	Ithaca, NY, USA	MEGAHIT v1.2.9	Contig	PRJNA779156	SRR16895106	ST-FL	1358902	0.34083	1265	1223	5	35	6	1	63	0.945	3
SRR16895108	metagenome	161	Ithaca, NY, USA	MEGAHIT v1.2.9	Contig	PRJNA779156	SRR16895108	ST-FL	1358451	0.340865	1266	1224	5	35	6	1	63	0.945	1
SRR16895111	metagenome	157	Ithaca, NY, USA	MEGAHIT v1.2.9	Contig	PRJNA779156	SRR16895111	ST-FL	1353571	0.340245	1263	1227	5	32	3	1	64	0.945	1
SRR16895112	metagenome	157	Ithaca, NY, USA	MEGAHIT v1.2.9	Contig	PRJNA779156	SRR16895112	ST-FL	1723865	0.345058	1603	1549	7	47	6	1	63	0.962	4
SRR16895113	metagenome	159	Ithaca, NY, USA	MEGAHIT v1.2.9	Contig	PRJNA779156	SRR16895113	ST-FL	1361137	0.340812	1265	1223	5	35	6	1	63	0.945	3
wDiCA	De novo genome assembly	1	Los Angeles, California, USA	hifiasm-meta v0.3-r063.2	Complete	PRJNA800468	SRR17982087	ST-FL	1627620	0.340095	1589	1551	32	34	3	1	90	0.975	8
wDiTW_1	De novo genome assembly	26	Taiwan	hifiasm-meta v0.3-r063.2	Contig	PRJNA800468	SRR17982092	-	2318766	0.342282	2259	2229	44	28	1	1	124	0.717	29
wDiTW_2	De novo genome assembly	18	Taiwan	hifiasm-meta v0.3-r063.2	Contig	PRJNA800468	SRR17982092	ST-462	1849970	0.342164	1955	1919	76	32	3	1	67	0.923	18
wDiUY	De novo genome assembly	4	Uruguay	hifiasm-meta v0.3-r063.2	Contig	PRJNA800468	SRR17982086	ST-173	1664549	0.340886	1597	1559	19	34	3	1	68	0.997	12
* Candidate pseudogenes were mentioned in the log file rather than the result file.
