# Supplementary material for: Pan-Genome Analysis of Wolbachia, Endosymbiont of Diaphorina citri, Reveals Independent Origin in Asia and North America
Source: Int J Mol Sci. 2024 Apr 29;25(9):4851. doi: 10.3390/ijms25094851 (PMC11084931; doi:10.3390/ijms25094851)
Supplement: Supplementary file 1 [file ijms-25-04851-s001.zip › Table S2.xlsx]

## Sheet: Pairwise ANI values
	DCdd1	DCdd2	DCdd3	DCwd1	DCwd2	DCwd3	GCA_000331595	GCA_013096355	GCA_013096535	GCA_013096725	GCA_013458815	GCA_017883655	GCA_017883735	GCA_017883805	GCA_017883845	GCA_017883905	GCA_019355235	GCA_019355355	GCA_019355375	SRR16895067	SRR16895068	SRR16895069	SRR16895070	SRR16895071	SRR16895072	SRR16895073	SRR16895074	SRR16895075	SRR16895076	SRR16895077	SRR16895078	SRR16895079	SRR16895080	SRR16895081	SRR16895082	SRR16895083	SRR16895084	SRR16895085	SRR16895087	SRR16895088	SRR16895089	SRR16895090	SRR16895091	SRR16895092	SRR16895093	SRR16895094	SRR16895095	SRR16895096	SRR16895098
DCdd1	100	99.8021	99.8706	99.7872	99.8202	99.7846	96.145	96.001	95.9092	96.0343	96.0934	96.1992	96.114	96.1114	96.1391	96.1664	95.988	95.9947	95.9431	96.2034	96.1749	95.9406	96.1811	96.0567	96.2108	96.1729	96.156	96.2465	95.9317	96.114	96.1465	96.1311	96.2037	96.1309	96.1895	96.1682	96.1884	96.2892	96.2206	96.112	96.1752	96.0505	96.228	96.162	96.1257	96.1885	96.206	96.1508	95.9321
DCdd2	99.8021	100	99.8277	99.7544	99.6424	99.7387	96.1345	95.9013	95.9098	95.9771	96.0068	96.121	96.1423	96.0865	96.2363	96.1913	95.9139	95.884	95.9028	96.1098	96.2302	95.9303	96.2296	96.1433	96.2258	96.1049	96.1443	96.1404	96.0309	96.1641	96.1352	96.1219	96.2057	96.1852	96.1971	96.166	96.1962	96.1805	96.1689	96.1591	96.1974	96.1853	96.1501	96.1241	96.1403	96.1931	96.1976	96.1697	95.8999
DCdd3	99.8706	99.8277	100	99.8477	99.7425	99.7653	96.0983	95.99	95.9069	96.0917	96.0644	96.1583	96.0745	96.165	96.2463	96.1632	96.0928	96.0894	96.0068	96.1832	96.1818	95.764	96.0985	96.0959	96.1603	96.1848	96.2323	96.2879	96.0452	96.13	96.1427	96.1999	96.2471	96.2479	96.2044	96.2079	96.1788	96.227	96.1828	96.1768	96.2577	96.1805	96.1813	96.2183	96.153	96.1941	96.1789	96.1789	95.9226
DCwd1	99.7872	99.7544	99.8477	100	99.7858	99.7943	96.3418	96.2244	96.0683	96.2487	96.3178	96.268	96.3194	96.3247	96.4022	96.3198	96.2375	96.2029	96.2356	96.3429	96.3355	96.1059	96.3614	96.3475	96.3755	96.4211	96.344	96.4663	96.2278	96.3849	96.3758	96.3769	96.4433	96.3626	96.4105	96.3661	96.3985	96.3877	96.4348	96.323	96.421	96.2793	96.3992	96.3619	96.3543	96.398	96.4229	96.3336	96.1316
DCwd2	99.8202	99.6424	99.7425	99.7858	100	99.7378	96.3436	96.2328	96.1557	96.2207	96.1864	96.3679	96.2235	96.2663	96.3986	96.3167	96.2183	96.2315	96.1778	96.3294	96.3584	96.0046	96.4756	96.3807	96.4172	96.3917	96.4519	96.4162	96.1819	96.3719	96.3808	96.3249	96.4694	96.4099	96.4636	96.4067	96.451	96.411	96.4701	96.4066	96.4737	96.3304	96.3916	96.4392	96.3557	96.4372	96.4613	96.3914	96.1636
DCwd3	99.7846	99.7387	99.7653	99.7943	99.7378	100	96.3739	96.0244	95.9236	96.1143	96.0756	96.2309	96.1579	96.2434	96.3099	96.3845	96.0998	96.1617	96.1557	96.2463	96.2403	95.9845	96.3121	96.2265	96.3422	96.353	96.3673	96.3551	96.1602	96.29	96.349	96.3044	96.3547	96.3703	96.3444	96.4207	96.2841	96.3605	96.3861	96.2698	96.3575	96.2337	96.2854	96.2805	96.2943	96.2808	96.3089	96.3192	96.1457
GCA_000331595	96.145	96.1345	96.0983	96.3418	96.3436	96.3739	100	99.7633	99.7644	99.71	99.8105	99.7647	99.8594	99.7461	99.7998	99.5058	99.6318	99.7178	99.7019	99.8486	99.7836	99.3591	99.8167	99.6949	99.7722	99.7802	99.8045	99.8245	99.6318	99.7442	99.7673	99.8206	99.8005	99.8113	99.7994	99.8103	99.7825	99.8028	99.8114	99.789	99.7805	99.5251	99.813	99.7647	99.7825	99.8072	99.8172	99.815	99.4126
GCA_013096355	96.001	95.9013	95.99	96.2244	96.2328	96.0244	99.7633	100	99.989	99.9683	99.9903	99.736	99.7428	99.7503	99.7891	99.5991	99.9266	99.9382	99.9181	99.72	99.8227	99.3504	99.7278	99.717	99.7394	99.7566	99.7051	99.6923	99.6399	99.7641	99.7306	99.7212	99.7055	99.719	99.7428	99.7217	99.728	99.72	99.7246	99.7149	99.7	99.6545	99.7227	99.7501	99.6904	99.717	99.7653	99.7559	99.667
GCA_013096535	95.9092	95.9098	95.9069	96.0683	96.1557	95.9236	99.7644	99.989	100	99.9672	99.9753	99.7605	99.8066	99.8199	99.7333	99.575	99.9095	99.9175	99.9156	99.754	99.8357	99.539	99.7072	99.7244	99.8043	99.7429	99.6669	99.787	99.6706	99.7728	99.7636	99.7434	99.7446	99.7264	99.772	99.7388	99.7647	99.7529	99.7798	99.7559	99.7499	99.7112	99.7673	99.7193	99.7667	99.7534	99.7645	99.7755	99.6201
GCA_013096725	96.0343	95.9771	96.0917	96.2487	96.2207	96.1143	99.71	99.9683	99.9672	100	99.9911	99.6717	99.6532	99.6928	99.6121	99.538	99.977	99.9697	99.9753	99.8225	99.8695	99.5055	99.7936	99.834	99.8433	99.8422	99.8063	99.8413	99.6965	99.8559	99.8383	99.7975	99.8649	99.8414	99.8716	99.886	99.8376	99.8479	99.8727	99.8326	99.828	99.7274	99.8431	99.8605	99.8295	99.836	99.8554	99.8539	99.6046
GCA_013458815	96.0934	96.0068	96.0644	96.3178	96.1864	96.0756	99.8105	99.9903	99.9753	99.9911	100	99.8335	99.8508	99.8119	99.8036	99.5528	99.9653	99.9468	99.954	99.8029	99.8854	99.5291	99.8237	99.8075	99.8536	99.8352	99.8113	99.8253	99.6432	99.8475	99.8414	99.8295	99.8469	99.8498	99.8626	99.8265	99.8169	99.8484	99.8335	99.8406	99.8452	99.747	99.8273	99.8208	99.8197	99.8192	99.8462	99.8568	99.6957
GCA_017883655	96.1992	96.121	96.1583	96.268	96.3679	96.2309	99.7647	99.736	99.7605	99.6717	99.8335	100	99.9592	99.9008	99.7237	99.5057	99.58	99.604	99.5424	99.8571	99.8196	99.3507	99.9315	99.8229	99.9317	99.9154	99.8106	99.8632	99.4569	99.9307	99.9342	99.8698	99.8936	99.9058	99.944	99.8209	99.9379	99.9404	99.9383	99.922	99.9136	99.4904	99.944	99.907	99.8857	99.9335	99.9395	99.9418	99.4274
GCA_017883735	96.114	96.1423	96.0745	96.3194	96.2235	96.1579	99.8594	99.7428	99.8066	99.6532	99.8508	99.9592	100	99.9783	99.8404	99.5247	99.4943	99.5544	99.4712	99.7447	99.7611	99.237	99.886	99.799	99.8607	99.9333	99.7259	99.8212	99.5879	99.8889	99.8591	99.8675	99.8738	99.8923	99.8657	99.8085	99.8926	99.8477	99.891	99.8472	99.8491	99.5774	99.8993	99.8894	99.8953	99.9095	99.8938	99.8449	99.4511
GCA_017883805	96.1114	96.0865	96.165	96.3247	96.2663	96.2434	99.7461	99.7503	99.8199	99.6928	99.8119	99.9008	99.9783	100	99.8794	99.3524	99.5511	99.5947	99.5468	99.6841	99.7056	99.2655	99.8351	99.8009	99.7984	99.8429	99.7409	99.7722	99.558	99.7892	99.8095	99.7553	99.7864	99.7818	99.7882	99.7657	99.8192	99.776	99.8434	99.7293	99.7755	99.5786	99.8191	99.8115	99.8554	99.8443	99.854	99.7939	99.414
GCA_017883845	96.1391	96.2363	96.2463	96.4022	96.3986	96.3099	99.7998	99.7891	99.7333	99.6121	99.8036	99.7237	99.8404	99.8794	100	99.5418	99.5206	99.647	99.6142	99.7823	99.6812	99.4561	99.7551	99.7579	99.7289	99.7328	99.7685	99.8141	99.7132	99.7308	99.7661	99.7849	99.7641	99.8016	99.763	99.7049	99.701	99.8378	99.7686	99.7613	99.7641	99.5762	99.7669	99.8322	99.6659	99.7364	99.8041	99.7656	99.4545
GCA_017883905	96.1664	96.1913	96.1632	96.3198	96.3167	96.3845	99.5058	99.5991	99.575	99.538	99.5528	99.5057	99.5247	99.3524	99.5418	100	99.4448	99.655	99.67	99.3859	99.4899	98.3261	99.4807	99.3745	99.5391	99.5371	99.4657	99.5166	99.0746	99.5189	99.5087	99.5243	99.509	99.5056	99.5262	99.5743	99.5146	99.5386	99.5193	99.5214	99.5196	99.4061	99.5167	99.5491	99.5234	99.4682	99.509	99.4955	99.15
GCA_019355235	95.988	95.9139	96.0928	96.2375	96.2183	96.0998	99.6318	99.9266	99.9095	99.977	99.9653	99.58	99.4943	99.5511	99.5206	99.4448	100	99.962	99.9685	99.8138	99.7842	99.4685	99.7203	99.7793	99.7449	99.7435	99.7659	99.7515	99.6426	99.7558	99.7268	99.7192	99.7616	99.7754	99.7592	99.7929	99.675	99.7759	99.7532	99.7637	99.7312	99.7182	99.7297	99.7449	99.7137	99.6986	99.7416	99.7228	99.6445
GCA_019355355	95.9947	95.884	96.0894	96.2029	96.2315	96.1617	99.7178	99.9382	99.9175	99.9697	99.9468	99.604	99.5544	99.5947	99.647	99.655	99.962	100	99.9674	99.8269	99.8108	99.5849	99.7424	99.8076	99.8076	99.7734	99.7905	99.7496	99.6508	99.7842	99.7756	99.7582	99.7833	99.7948	99.8191	99.8099	99.7917	99.8294	99.8193	99.8031	99.7966	99.7536	99.7915	99.7738	99.7596	99.7529	99.802	99.7864	99.6619
GCA_019355375	95.9431	95.9028	96.0068	96.2356	96.1778	96.1557	99.7019	99.9181	99.9156	99.9753	99.954	99.5424	99.4712	99.5468	99.6142	99.67	99.9685	99.9674	100	99.8204	99.7594	99.5536	99.7248	99.8072	99.7842	99.7537	99.8389	99.7491	99.6277	99.7829	99.7558	99.7557	99.7902	99.7944	99.786	99.822	99.7628	99.8006	99.8211	99.7982	99.7759	99.7337	99.7631	99.7484	99.7539	99.7612	99.7784	99.7774	99.639
SRR16895067	96.2034	96.1098	96.1832	96.3429	96.3294	96.2463	99.8486	99.72	99.754	99.8225	99.8029	99.8571	99.7447	99.6841	99.7823	99.3859	99.8138	99.8269	99.8204	100	99.9058	99.313	99.9204	99.8631	99.9	99.9007	99.912	99.867	99.5537	99.8995	99.9096	99.91	99.9241	99.9336	99.9035	99.9142	99.9007	99.9008	99.9093	99.9119	99.9072	99.6477	99.9016	99.8935	99.9131	99.9272	99.893	99.896	99.6107
SRR16895068	96.1749	96.2302	96.1818	96.3355	96.3584	96.2403	99.7836	99.8227	99.8357	99.8695	99.8854	99.8196	99.7611	99.7056	99.6812	99.4899	99.7842	99.8108	99.7594	99.9058	100	99.3615	99.9275	99.8934	99.9583	99.9572	99.8179	99.9291	99.5786	99.9477	99.941	99.9077	99.9463	99.9507	99.9567	99.8773	99.9535	99.9579	99.9654	99.9389	99.9532	99.7225	99.9559	99.9471	99.9456	99.9261	99.9578	99.9489	99.5699
SRR16895069	95.9406	95.9303	95.764	96.1059	96.0046	95.9845	99.3591	99.3504	99.539	99.5055	99.5291	99.3507	99.237	99.2655	99.4561	98.3261	99.4685	99.5849	99.5536	99.313	99.3615	100	99.4133	99.4126	99.4647	99.4623	99.4744	99.4887	99.4756	99.5289	99.4868	99.5001	99.4854	99.5192	99.4592	99.4724	99.49	99.5162	99.4633	99.4726	99.4947	99.5138	99.5695	99.4899	99.4501	99.5011	99.444	99.5159	99.1537
SRR16895070	96.1811	96.2296	96.0985	96.3614	96.4756	96.3121	99.8167	99.7278	99.7072	99.7936	99.8237	99.9315	99.886	99.8351	99.7551	99.4807	99.7203	99.7424	99.7248	99.9204	99.9275	99.4133	100	99.9262	99.9579	99.9616	99.8785	99.9114	99.6085	99.9628	99.9526	99.9248	99.9487	99.9604	99.9618	99.941	99.9652	99.9647	99.9604	99.9609	99.9585	99.6741	99.9655	99.9533	99.9586	99.9579	99.9642	99.9649	99.4716
SRR16895071	96.0567	96.1433	96.0959	96.3475	96.3807	96.2265	99.6949	99.717	99.7244	99.834	99.8075	99.8229	99.799	99.8009	99.7579	99.3745	99.7793	99.8076	99.8072	99.8631	99.8934	99.4126	99.9262	100	99.951	99.9482	99.8324	99.8933	99.5679	99.9261	99.9332	99.9399	99.9459	99.9489	99.9524	99.9135	99.924	99.9532	99.9332	99.9416	99.9515	99.5581	99.882	99.9447	99.9158	99.9225	99.9467	99.9641	99.5639
SRR16895072	96.2108	96.2258	96.1603	96.3755	96.4172	96.3422	99.7722	99.7394	99.8043	99.8433	99.8536	99.9317	99.8607	99.7984	99.7289	99.5391	99.7449	99.8076	99.7842	99.9	99.9583	99.4647	99.9579	99.951	100	99.9702	99.9025	99.9606	99.4857	99.983	99.9753	99.9726	99.97	99.962	99.9856	99.9097	99.9945	99.9655	99.9841	99.9829	99.993	99.6136	99.977	99.9708	99.9852	99.9734	99.9868	99.98	99.5435
SRR16895073	96.1729	96.1049	96.1848	96.4211	96.3917	96.353	99.7802	99.7566	99.7429	99.8422	99.8352	99.9154	99.9333	99.8429	99.7328	99.5371	99.7435	99.7734	99.7537	99.9007	99.9572	99.4623	99.9616	99.9482	99.9702	100	99.9076	99.9722	99.5178	99.9854	99.9906	99.9904	99.9774	99.978	99.988	99.9325	99.9771	99.9547	99.9834	99.9834	99.9832	99.6466	99.9921	99.9828	99.9916	99.9655	99.9777	99.9805	99.5283
SRR16895074	96.156	96.1443	96.2323	96.344	96.4519	96.3673	99.8045	99.7051	99.6669	99.8063	99.8113	99.8106	99.7259	99.7409	99.7685	99.4657	99.7659	99.7905	99.8389	99.912	99.8179	99.4744	99.8785	99.8324	99.9025	99.9076	100	99.8852	99.5057	99.9222	99.8874	99.9293	99.8926	99.9262	99.9091	99.9144	99.892	99.8861	99.884	99.9355	99.8886	99.5952	99.8755	99.9049	99.8814	99.9035	99.9035	99.9427	99.5127
SRR16895075	96.2465	96.1404	96.2879	96.4663	96.4162	96.3551	99.8245	99.6923	99.787	99.8413	99.8253	99.8632	99.8212	99.7722	99.8141	99.5166	99.7515	99.7496	99.7491	99.867	99.9291	99.4887	99.9114	99.8933	99.9606	99.9722	99.8852	100	99.5475	99.9654	99.9704	99.967	99.9569	99.9679	99.9761	99.9077	99.9683	99.9689	99.9757	99.9637	99.9621	99.6755	99.974	99.9686	99.966	99.9725	99.9745	99.9749	99.592
SRR16895076	95.9317	96.0309	96.0452	96.2278	96.1819	96.1602	99.6318	99.6399	99.6706	99.6965	99.6432	99.4569	99.5879	99.558	99.7132	99.0746	99.6426	99.6508	99.6277	99.5537	99.5786	99.4756	99.6085	99.5679	99.4857	99.5178	99.5057	99.5475	100	99.5411	99.4731	99.5405	99.4998	99.5478	99.5156	99.6107	99.5002	99.5386	99.541	99.5594	99.5405	99.6147	99.5331	99.528	99.5144	99.5781	99.4707	99.5599	99.436
SRR16895077	96.114	96.1641	96.13	96.3849	96.3719	96.29	99.7442	99.7641	99.7728	99.8559	99.8475	99.9307	99.8889	99.7892	99.7308	99.5189	99.7558	99.7842	99.7829	99.8995	99.9477	99.5289	99.9628	99.9261	99.983	99.9854	99.9222	99.9654	99.5411	100	99.9889	99.9802	99.9631	99.9835	99.9865	99.9418	99.987	99.9616	99.9861	99.9951	99.969	99.6203	99.9871	99.9652	99.9707	99.9836	99.9856	99.9911	99.5884
SRR16895078	96.1465	96.1352	96.1427	96.3758	96.3808	96.349	99.7673	99.7306	99.7636	99.8383	99.8414	99.9342	99.8591	99.8095	99.7661	99.5087	99.7268	99.7756	99.7558	99.9096	99.941	99.4868	99.9526	99.9332	99.9753	99.9906	99.8874	99.9704	99.4731	99.9889	100	99.9858	99.9846	99.9823	99.9904	99.9165	99.9795	99.9567	99.9877	99.9864	99.984	99.6212	99.9946	99.9861	99.993	99.9853	99.9777	99.9899	99.5629
SRR16895079	96.1311	96.1219	96.1999	96.3769	96.3249	96.3044	99.8206	99.7212	99.7434	99.7975	99.8295	99.8698	99.8675	99.7553	99.7849	99.5243	99.7192	99.7582	99.7557	99.91	99.9077	99.5001	99.9248	99.9399	99.9726	99.9904	99.9293	99.967	99.5405	99.9802	99.9858	100	99.9791	99.9762	99.9697	99.9401	99.9766	99.9722	99.9825	99.9764	99.9829	99.6639	99.9874	99.9678	99.9881	99.9803	99.9739	99.9808	99.5552
SRR16895080	96.2037	96.2057	96.2471	96.4433	96.4694	96.3547	99.8005	99.7055	99.7446	99.8649	99.8469	99.8936	99.8738	99.7864	99.7641	99.509	99.7616	99.7833	99.7902	99.9241	99.9463	99.4854	99.9487	99.9459	99.97	99.9774	99.8926	99.9569	99.4998	99.9631	99.9846	99.9791	100	99.9893	99.9904	99.9409	99.9796	99.9802	99.9903	99.9824	99.9818	99.6498	99.9883	99.9819	99.9903	99.9897	99.9803	99.9899	99.55
SRR16895081	96.1309	96.1852	96.2479	96.3626	96.4099	96.3703	99.8113	99.719	99.7264	99.8414	99.8498	99.9058	99.8923	99.7818	99.8016	99.5056	99.7754	99.7948	99.7944	99.9336	99.9507	99.5192	99.9604	99.9489	99.962	99.978	99.9262	99.9679	99.5478	99.9835	99.9823	99.9762	99.9893	100	99.9809	99.9518	99.9714	99.9724	99.9816	99.9889	99.9759	99.6733	99.9841	99.9816	99.9825	99.9868	99.9746	99.9841	99.5788
SRR16895082	96.1895	96.1971	96.2044	96.4105	96.4636	96.3444	99.7994	99.7428	99.772	99.8716	99.8626	99.944	99.8657	99.7882	99.763	99.5262	99.7592	99.8191	99.786	99.9035	99.9567	99.4592	99.9618	99.9524	99.9856	99.988	99.9091	99.9761	99.5156	99.9865	99.9904	99.9697	99.9904	99.9809	100	99.9232	99.9915	99.9831	99.9951	99.9848	99.9901	99.6034	99.9888	99.9792	99.9942	99.9766	99.9903	99.988	99.4917
SRR16895083	96.1682	96.166	96.2079	96.3661	96.4067	96.4207	99.8103	99.7217	99.7388	99.886	99.8265	99.8209	99.8085	99.7657	99.7049	99.5743	99.7929	99.8099	99.822	99.9142	99.8773	99.4724	99.941	99.9135	99.9097	99.9325	99.9144	99.9077	99.6107	99.9418	99.9165	99.9401	99.9409	99.9518	99.9232	100	99.9258	99.9161	99.9042	99.9258	99.9333	99.6468	99.9277	99.9229	99.9185	99.9506	99.9298	99.9656	99.5598
SRR16895084	96.1884	96.1962	96.1788	96.3985	96.451	96.2841	99.7825	99.728	99.7647	99.8376	99.8169	99.9379	99.8926	99.8192	99.701	99.5146	99.675	99.7917	99.7628	99.9007	99.9535	99.49	99.9652	99.924	99.9945	99.9771	99.892	99.9683	99.5002	99.987	99.9795	99.9766	99.9796	99.9714	99.9915	99.9258	100	99.9737	99.9863	99.9876	99.9974	99.5959	99.9859	99.9764	99.9941	99.9889	99.996	99.9965	99.5669
SRR16895085	96.2892	96.1805	96.227	96.3877	96.411	96.3605	99.8028	99.72	99.7529	99.8479	99.8484	99.9404	99.8477	99.776	99.8378	99.5386	99.7759	99.8294	99.8006	99.9008	99.9579	99.5162	99.9647	99.9532	99.9655	99.9547	99.8861	99.9689	99.5386	99.9616	99.9567	99.9722	99.9802	99.9724	99.9831	99.9161	99.9737	100	99.964	99.975	99.9917	99.6751	99.9671	99.9785	99.9732	99.9809	99.9752	99.9784	99.5567
SRR16895087	96.2206	96.1689	96.1828	96.4348	96.4701	96.3861	99.8114	99.7246	99.7798	99.8727	99.8335	99.9383	99.891	99.8434	99.7686	99.5193	99.7532	99.8193	99.8211	99.9093	99.9654	99.4633	99.9604	99.9332	99.9841	99.9834	99.884	99.9757	99.541	99.9861	99.9877	99.9825	99.9903	99.9816	99.9951	99.9042	99.9863	99.964	100	99.9862	99.9894	99.6594	99.9903	99.9812	99.9755	99.9762	99.9853	99.9826	99.5578
SRR16895088	96.112	96.1591	96.1768	96.323	96.4066	96.2698	99.789	99.7149	99.7559	99.8326	99.8406	99.922	99.8472	99.7293	99.7613	99.5214	99.7637	99.8031	99.7982	99.9119	99.9389	99.4726	99.9609	99.9416	99.9829	99.9834	99.9355	99.9637	99.5594	99.9951	99.9864	99.9764	99.9824	99.9889	99.9848	99.9258	99.9876	99.975	99.9862	100	99.9869	99.6343	99.9801	99.97	99.9863	99.966	99.9852	99.988	99.5631
SRR16895089	96.1752	96.1974	96.2577	96.421	96.4737	96.3575	99.7805	99.7	99.7499	99.828	99.8452	99.9136	99.8491	99.7755	99.7641	99.5196	99.7312	99.7966	99.7759	99.9072	99.9532	99.4947	99.9585	99.9515	99.993	99.9832	99.8886	99.9621	99.5405	99.969	99.984	99.9829	99.9818	99.9759	99.9901	99.9333	99.9974	99.9917	99.9894	99.9869	100	99.6614	99.99	99.9784	99.9947	99.9885	99.9954	99.9953	99.5498
SRR16895090	96.0505	96.1853	96.1805	96.2793	96.3304	96.2337	99.5251	99.6545	99.7112	99.7274	99.747	99.4904	99.5774	99.5786	99.5762	99.4061	99.7182	99.7536	99.7337	99.6477	99.7225	99.5138	99.6741	99.5581	99.6136	99.6466	99.5952	99.6755	99.6147	99.6203	99.6212	99.6639	99.6498	99.6733	99.6034	99.6468	99.5959	99.6751	99.6594	99.6343	99.6614	100	99.6125	99.6487	99.5788	99.6625	99.6167	99.643	99.423
SRR16895091	96.228	96.1501	96.1813	96.3992	96.3916	96.2854	99.813	99.7227	99.7673	99.8431	99.8273	99.944	99.8993	99.8191	99.7669	99.5167	99.7297	99.7915	99.7631	99.9016	99.9559	99.5695	99.9655	99.882	99.977	99.9921	99.8755	99.974	99.5331	99.9871	99.9946	99.9874	99.9883	99.9841	99.9888	99.9277	99.9859	99.9671	99.9903	99.9801	99.99	99.6125	100	99.982	99.9947	99.9891	99.9887	99.9971	99.5819
SRR16895092	96.162	96.1241	96.2183	96.3619	96.4392	96.2805	99.7647	99.7501	99.7193	99.8605	99.8208	99.907	99.8894	99.8115	99.8322	99.5491	99.7449	99.7738	99.7484	99.8935	99.9471	99.4899	99.9533	99.9447	99.9708	99.9828	99.9049	99.9686	99.528	99.9652	99.9861	99.9678	99.9819	99.9816	99.9792	99.9229	99.9764	99.9785	99.9812	99.97	99.9784	99.6487	99.982	100	99.9827	99.9723	99.9813	99.9716	99.5396
SRR16895093	96.1257	96.1403	96.153	96.3543	96.3557	96.2943	99.7825	99.6904	99.7667	99.8295	99.8197	99.8857	99.8953	99.8554	99.6659	99.5234	99.7137	99.7596	99.7539	99.9131	99.9456	99.4501	99.9586	99.9158	99.9852	99.9916	99.8814	99.966	99.5144	99.9707	99.993	99.9881	99.9903	99.9825	99.9942	99.9185	99.9941	99.9732	99.9755	99.9863	99.9947	99.5788	99.9947	99.9827	100	99.9874	99.9967	99.998	99.5345
SRR16895094	96.1885	96.1931	96.1941	96.398	96.4372	96.2808	99.8072	99.717	99.7534	99.836	99.8192	99.9335	99.9095	99.8443	99.7364	99.4682	99.6986	99.7529	99.7612	99.9272	99.9261	99.5011	99.9579	99.9225	99.9734	99.9655	99.9035	99.9725	99.5781	99.9836	99.9853	99.9803	99.9897	99.9868	99.9766	99.9506	99.9889	99.9809	99.9762	99.966	99.9885	99.6625	99.9891	99.9723	99.9874	100	99.991	99.991	99.5681
SRR16895095	96.206	96.1976	96.1789	96.4229	96.4613	96.3089	99.8172	99.7653	99.7645	99.8554	99.8462	99.9395	99.8938	99.854	99.8041	99.509	99.7416	99.802	99.7784	99.893	99.9578	99.444	99.9642	99.9467	99.9868	99.9777	99.9035	99.9745	99.4707	99.9856	99.9777	99.9739	99.9803	99.9746	99.9903	99.9298	99.996	99.9752	99.9853	99.9852	99.9954	99.6167	99.9887	99.9813	99.9967	99.991	100	99.9988	99.5495
SRR16895096	96.1508	96.1697	96.1789	96.3336	96.3914	96.3192	99.815	99.7559	99.7755	99.8539	99.8568	99.9418	99.8449	99.7939	99.7656	99.4955	99.7228	99.7864	99.7774	99.896	99.9489	99.5159	99.9649	99.9641	99.98	99.9805	99.9427	99.9749	99.5599	99.9911	99.9899	99.9808	99.9899	99.9841	99.988	99.9656	99.9965	99.9784	99.9826	99.988	99.9953	99.643	99.9971	99.9716	99.998	99.991	99.9988	100	99.5903
SRR16895098	95.9321	95.8999	95.9226	96.1316	96.1636	96.1457	99.4126	99.667	99.6201	99.6046	99.6957	99.4274	99.4511	99.414	99.4545	99.15	99.6445	99.6619	99.639	99.6107	99.5699	99.1537	99.4716	99.5639	99.5435	99.5283	99.5127	99.592	99.436	99.5884	99.5629	99.5552	99.55	99.5788	99.4917	99.5598	99.5669	99.5567	99.5578	99.5631	99.5498	99.423	99.5819	99.5396	99.5345	99.5681	99.5495	99.5903	100
SRR16895099	96.0517	96.0544	96.1035	96.209	96.1891	96.1309	99.7136	99.6687	99.7241	99.7472	99.7839	99.6411	99.629	99.7021	99.6561	99.4002	99.7325	99.7219	99.7095	99.7359	99.7315	99.1818	99.7975	99.7668	99.7859	99.8016	99.753	99.8099	99.5137	99.7805	99.8064	99.7969	99.789	99.7568	99.8146	99.8059	99.7964	99.7831	99.8321	99.8082	99.8053	99.4839	99.8306	99.775	99.8476	99.7883	99.7847	99.8345	99.4595
SRR16895100	96.1753	96.128	96.1598	96.3815	96.3777	96.3318	99.7433	99.7685	99.7887	99.8477	99.858	99.9317	99.8885	99.8227	99.8331	99.5512	99.7873	99.8014	99.7865	99.8963	99.947	99.4568	99.9512	99.9287	99.9741	99.9787	99.9107	99.9644	99.5368	99.968	99.9839	99.9735	99.9796	99.9771	99.9771	99.921	99.9765	99.9655	99.9862	99.9725	99.9804	99.6136	99.9791	99.977	99.9763	99.9664	99.97	99.9809	99.5238
SRR16895101	96.1836	96.1769	96.2212	96.3328	96.3976	96.2447	99.7704	99.7149	99.7565	99.8299	99.8103	99.9267	99.8639	99.8155	99.7637	99.5177	99.7171	99.7908	99.7637	99.9014	99.9536	99.5008	99.9678	99.9136	99.9777	99.9773	99.9071	99.9637	99.6225	99.9745	99.9724	99.982	99.9801	99.9736	99.989	99.9034	99.9866	99.9862	99.9827	99.9694	99.9893	99.6694	99.9765	99.9815	99.9901	99.9841	99.9884	99.9948	99.5649
SRR16895102	96.1579	96.1539	96.196	96.3421	96.3518	96.3238	99.6616	99.7104	99.7045	99.7541	99.7528	99.7708	99.7636	99.6762	99.7727	99.2215	99.718	99.6715	99.7281	99.8721	99.8643	99.433	99.8977	99.8684	99.9081	99.8945	99.8747	99.853	99.5979	99.904	99.8897	99.8828	99.8922	99.8797	99.8947	99.8885	99.9029	99.9179	99.8765	99.8963	99.8981	99.6349	99.8914	99.8879	99.9086	99.8712	99.9108	99.9238	99.4105
SRR16895103	96.1874	96.1694	96.1585	96.3103	96.3736	96.248	99.7666	99.7294	99.7683	99.8226	99.8297	99.8705	99.737	99.7249	99.833	99.554	99.7468	99.786	99.7723	99.9116	99.9522	99.4702	99.9597	99.9296	99.9701	99.9814	99.9471	99.9686	99.5244	99.9772	99.9509	99.9687	99.9779	99.9513	99.9828	99.9361	99.9772	99.9796	99.9787	99.9715	99.9809	99.6656	99.9821	99.9786	99.9575	99.9812	99.9794	99.9769	99.6008
SRR16895104	96.1911	96.2133	96.1711	96.4012	96.3573	96.3094	99.8273	99.7213	99.7627	99.823	99.8447	99.9448	99.8952	99.813	99.7214	99.5135	99.7238	99.7788	99.7676	99.908	99.948	99.4814	99.9583	99.893	99.9743	99.9808	99.9265	99.9725	99.5684	99.9829	99.982	99.9758	99.9826	99.9798	99.9795	99.9635	99.9827	99.9608	99.9885	99.9754	99.9863	99.5764	99.989	99.9713	99.993	99.9828	99.9859	99.9926	99.5508
SRR16895105	96.1345	96.1764	96.1799	96.3581	96.3722	96.2199	99.8447	99.702	99.7641	99.8379	99.818	99.9312	99.8614	99.7834	99.7336	99.5269	99.7162	99.7999	99.7913	99.9151	99.9558	99.4536	99.9645	99.9203	99.9642	99.979	99.921	99.9829	99.5267	99.9856	99.9755	99.9685	99.9713	99.9882	99.975	99.9391	99.9735	99.9553	99.9664	99.974	99.9766	99.6164	99.9785	99.9723	99.9675	99.9677	99.9749	99.9825	99.5639
SRR16895106	96.1694	96.1892	96.1509	96.3873	96.4138	96.2964	99.8002	99.7508	99.7806	99.8587	99.8519	99.9374	99.9224	99.8217	99.7326	99.5146	99.7366	99.8049	99.7807	99.908	99.9509	99.4536	99.9608	99.9481	99.987	99.9848	99.8939	99.9767	99.4825	99.9895	99.9915	99.9812	99.9891	99.98	99.9957	99.9413	99.9907	99.9661	99.9944	99.9876	99.991	99.5657	99.9923	99.976	99.9931	99.9875	99.9862	99.9949	99.53
SRR16895108	96.1658	96.1006	96.2101	96.2946	96.3661	96.3039	99.7774	99.7186	99.7341	99.8206	99.8104	99.9176	99.9135	99.8379	99.8356	99.5261	99.7159	99.7884	99.7675	99.9022	99.9481	99.4517	99.9554	99.9153	99.9701	99.9614	99.9335	99.9625	99.6067	99.9855	99.974	99.9688	99.9616	99.9816	99.9575	99.9396	99.9706	99.9684	99.9778	99.9684	99.9782	99.6349	99.9725	99.9521	99.9701	99.9805	99.967	99.9721	99.5754
SRR16895111	96.1606	96.224	96.1595	96.4222	96.4004	96.3061	99.8076	99.7372	99.7934	99.8292	99.8472	99.936	99.89	99.7777	99.7299	99.5242	99.7292	99.7882	99.7793	99.8998	99.9298	99.5032	99.94	99.908	99.9844	99.9829	99.8852	99.9573	99.4834	99.986	99.9808	99.9706	99.9604	99.9818	99.9823	99.9449	99.9871	99.9613	99.9895	99.9723	99.9711	99.622	99.9844	99.9701	99.9486	99.9859	99.9846	99.9923	99.5328
SRR16895112	96.1963	96.1843	96.179	96.3191	96.3804	96.3362	99.7761	99.691	99.7474	99.8129	99.8112	99.8964	99.8883	99.8365	99.733	99.5191	99.714	99.7885	99.7901	99.9077	99.9229	99.5122	99.9245	99.9005	99.9698	99.9436	99.9116	99.9466	99.5441	99.9774	99.981	99.9503	99.9644	99.9762	99.9617	99.9472	99.9726	99.9607	99.9627	99.9632	99.967	99.6004	99.9563	99.957	99.9861	99.9582	99.966	99.9838	99.5906
SRR16895113	96.1989	96.205	96.2118	96.4299	96.4548	96.3165	99.8086	99.7654	99.7562	99.8583	99.844	99.9354	99.8945	99.8488	99.8051	99.5053	99.6958	99.768	99.7528	99.8951	99.9552	99.5295	99.968	99.9455	99.9859	99.9798	99.9023	99.9694	99.5466	99.9831	99.9758	99.977	99.9828	99.9769	99.992	99.9206	99.9954	99.9823	99.9856	99.9866	99.996	99.6474	99.985	99.9787	99.9955	99.9898	99.9967	99.9977	99.5895
wDiCA	96.1645	96.0086	96.061	96.3145	96.3116	96.04	99.816	99.9845	99.9714	99.9708	99.9778	99.8362	99.7793	99.7587	99.7835	99.5603	99.9481	99.9225	99.9347	99.8242	99.8445	99.5304	99.8233	99.8364	99.8203	99.8204	99.7891	99.8008	99.6676	99.8279	99.8016	99.7712	99.8246	99.8147	99.8219	99.7765	99.8196	99.8245	99.8161	99.8164	99.813	99.7331	99.8041	99.8393	99.8136	99.8127	99.8431	99.8292	99.6601
wDiTW_1	98.986	99.0487	99.0229	99.0136	98.8157	98.8092	95.6983	95.8235	95.8222	95.8734	95.9286	95.4913	95.5211	95.6306	95.8668	95.8481	95.7911	95.8913	95.8353	95.4925	95.6266	95.5	95.6485	95.6952	95.6519	95.67	95.7497	95.8117	95.6042	95.7645	95.6747	95.7326	95.7267	95.7505	95.6547	95.5783	95.6339	95.7075	95.6796	95.6626	95.6903	95.5416	95.5721	95.7098	95.6143	95.666	95.7234	95.7164	95.6211
wDiTW_2	95.6895	95.6267	95.7715	96.0644	96.1248	96.0974	97.1716	97.1392	96.971	97.0317	97.0024	96.9807	97.0216	96.8249	97.4289	96.9596	96.9973	97.0211	96.8779	97.2489	97.0427	96.8733	97.0672	96.9228	97.1724	97.0628	97.154	97.1055	97.0489	97.1085	97.0739	97.1253	97.1467	97.0558	97.0589	97.1821	97.0576	97.1848	97.0521	96.9993	97.1272	97.1671	97.0336	97.0511	97.0821	97.1127	97.1154	97.069	96.9457
wDiUY	99.5139	99.4338	99.4529	99.4566	99.3555	99.3045	95.9568	95.6183	95.611	95.8956	95.7467	95.6979	95.7463	95.7272	95.934	96.0359	95.8343	95.8342	95.8104	95.8013	95.7863	95.6521	95.7559	95.6533	95.859	95.8563	95.8861	95.8027	95.6992	95.7957	95.8467	95.7924	95.8356	95.7801	95.8602	95.7943	95.8595	95.8358	95.8865	95.8269	95.8433	95.8234	95.8493	95.8524	95.8203	95.8336	95.8458	95.7615	95.7736
[truncated: 16 more columns]
