# Supplementary material for: Pan-Genome Analysis of Wolbachia, Endosymbiont of Diaphorina citri, Reveals Independent Origin in Asia and North America
Source: Int J Mol Sci. 2024 Apr 29;25(9):4851. doi: 10.3390/ijms25094851 (PMC11084931; doi:10.3390/ijms25094851)
Supplement: Supplementary file 1 [file ijms-25-04851-s001.zip › Table S4.xlsx]

## Sheet: Annotation statistics
North America				Asia
database	number	percentage		database	number	percentage
EggNOG	451	0.4723		EggNOG	9	0.1875
GO	0	0		GO	0	0
COG	451	0.4723		COG	9	0.1875
KEGG Pathway	55	0.0576		KEGG Pathway	0	0

## Sheet: eggNOG-mapper annotation
North America
NGFHOACJ_00015	570417.WP0462	3.466e-87	293	COG0666@1|root,COG0666@2|Bacteria	2|Bacteria	G	response to abiotic stimulus	-	-	-	-	-	-	-	-	-	-	-	-	Ank,Ank_2,Ank_4,Peptidase_M48,Pkinase
NGFHOACJ_00750	163164.WD_1297	2.385e-11	64	COG3240@1|root,COG3240@2|Bacteria	2|Bacteria	I	lipase activity	-	-	-	-	-	-	-	-	-	-	-	-	Autotransporter,Big_3_5,Lipase_GDSL,Pertactin
NGFHOACJ_00310	7159.AAEL017480-PA	1.104e-13	79	COG0666@1|root,KOG4177@2759|Eukaryota,38BVK@33154|Opisthokonta,3BGGV@33208|Metazoa,3CT1S@33213|Bilateria,41TJ6@6656|Arthropoda,3SIDI@50557|Insecta,458BN@7147|Diptera	33208|Metazoa	M	Ankyrin repeat	-	-	-	ko:K05643	ko02010,map02010	-	-	-	ko00000,ko00001,ko02000	3.A.1.211	-	-	Ank,Ank_2,Ank_3,Ank_4,Ank_5,ZU5
NGFHOACJ_00337	163164.WD_0292	8.831e-25	106	COG0666@1|root,COG0666@2|Bacteria	2|Bacteria	G	response to abiotic stimulus	-	-	-	-	-	-	-	-	-	-	-	-	Ank_4
NGFHOACJ_00477	1236908.wNo_00280	1.408e-82	275	COG1196@1|root,COG1196@2|Bacteria	2|Bacteria	D	nuclear chromosome segregation	-	-	-	ko:K18376	-	M00660	-	-	ko00000,ko00002,ko02044	1.C.65.1	-	-	DUF1542,Mob_Pre,Relaxase,YSIRK_signal
NGFHOACJ_00503	570417.WP0906	4.132e-133	424	COG0658@1|root,COG0658@2|Bacteria,1MUKF@1224|Proteobacteria,2TRD5@28211|Alphaproteobacteria,47F86@766|Rickettsiales	766|Rickettsiales	S	Competence protein	-	-	-	ko:K02238	-	M00429	-	-	ko00000,ko00002,ko02044	3.A.11.1,3.A.11.2	-	-	Competence,DUF4131
NGFHOACJ_00656	163164.WD_0550	3.564e-14	78	COG0666@1|root,COG0666@2|Bacteria,1PEAC@1224|Proteobacteria,2UV89@28211|Alphaproteobacteria	28211|Alphaproteobacteria	S	Ankyrin repeat domain protein	-	-	-	-	-	-	-	-	-	-	-	-	-
NGFHOACJ_00924	163164.WD_0401	1.1e-36	138	COG3064@1|root,COG3064@2|Bacteria	2|Bacteria	M	translation initiation factor activity	-	-	-	-	-	-	-	-	-	-	-	-	YkuD
NGFHOACJ_01119	1408445.JHXP01000025_gene528	1.329e-11	75	2B0X6@1|root,31T9Y@2|Bacteria,1QC51@1224|Proteobacteria,1T7TV@1236|Gammaproteobacteria,1JFUG@118969|Legionellales	118969|Legionellales	-	-	-	-	-	-	-	-	-	-	-	-	-	-	-
KMGNGIBJ_01364	570417.WP0462	4.686e-85	287	COG0666@1|root,COG0666@2|Bacteria	2|Bacteria	G	response to abiotic stimulus	-	-	-	-	-	-	-	-	-	-	-	-	Ank,Ank_2,Ank_4,Peptidase_M48,Pkinase
KMGNGIBJ_00950	163164.WD_1297	2.385e-11	64	COG3240@1|root,COG3240@2|Bacteria	2|Bacteria	I	lipase activity	-	-	-	-	-	-	-	-	-	-	-	-	Autotransporter,Big_3_5,Lipase_GDSL,Pertactin
KMGNGIBJ_00405	7159.AAEL017480-PA	1.104e-13	79	COG0666@1|root,KOG4177@2759|Eukaryota,38BVK@33154|Opisthokonta,3BGGV@33208|Metazoa,3CT1S@33213|Bilateria,41TJ6@6656|Arthropoda,3SIDI@50557|Insecta,458BN@7147|Diptera	33208|Metazoa	M	Ankyrin repeat	-	-	-	ko:K05643	ko02010,map02010	-	-	-	ko00000,ko00001,ko02000	3.A.1.211	-	-	Ank,Ank_2,Ank_3,Ank_4,Ank_5,ZU5
KMGNGIBJ_00432	163164.WD_0292	8.831e-25	106	COG0666@1|root,COG0666@2|Bacteria	2|Bacteria	G	response to abiotic stimulus	-	-	-	-	-	-	-	-	-	-	-	-	Ank_4
KMGNGIBJ_00047	1236908.wNo_00280	8.321e-86	284	COG1196@1|root,COG1196@2|Bacteria	2|Bacteria	D	nuclear chromosome segregation	-	-	-	ko:K18376	-	M00660	-	-	ko00000,ko00002,ko02044	1.C.65.1	-	-	DUF1542,Mob_Pre,Relaxase,YSIRK_signal
KMGNGIBJ_00738	570417.WP0906	4.132e-133	424	COG0658@1|root,COG0658@2|Bacteria,1MUKF@1224|Proteobacteria,2TRD5@28211|Alphaproteobacteria,47F86@766|Rickettsiales	766|Rickettsiales	S	Competence protein	-	-	-	ko:K02238	-	M00429	-	-	ko00000,ko00002,ko02044	3.A.11.1,3.A.11.2	-	-	Competence,DUF4131
KMGNGIBJ_00865	163164.WD_0550	1.004e-13	77	COG0666@1|root,COG0666@2|Bacteria,1PEAC@1224|Proteobacteria,2UV89@28211|Alphaproteobacteria	28211|Alphaproteobacteria	S	Ankyrin repeat domain protein	-	-	-	-	-	-	-	-	-	-	-	-	-
KMGNGIBJ_01121	163164.WD_0401	1.1e-36	138	COG3064@1|root,COG3064@2|Bacteria	2|Bacteria	M	translation initiation factor activity	-	-	-	-	-	-	-	-	-	-	-	-	YkuD
KMGNGIBJ_01262	1408445.JHXP01000025_gene528	1.329e-11	75	2B0X6@1|root,31T9Y@2|Bacteria,1QC51@1224|Proteobacteria,1T7TV@1236|Gammaproteobacteria,1JFUG@118969|Legionellales	118969|Legionellales	-	-	-	-	-	-	-	-	-	-	-	-	-	-	-
NKBDKIID_01365	570417.WP0462	4.686e-85	287	COG0666@1|root,COG0666@2|Bacteria	2|Bacteria	G	response to abiotic stimulus	-	-	-	-	-	-	-	-	-	-	-	-	Ank,Ank_2,Ank_4,Peptidase_M48,Pkinase
NKBDKIID_00953	163164.WD_1297	2.385e-11	64	COG3240@1|root,COG3240@2|Bacteria	2|Bacteria	I	lipase activity	-	-	-	-	-	-	-	-	-	-	-	-	Autotransporter,Big_3_5,Lipase_GDSL,Pertactin
NKBDKIID_00409	7159.AAEL017480-PA	1.104e-13	79	COG0666@1|root,KOG4177@2759|Eukaryota,38BVK@33154|Opisthokonta,3BGGV@33208|Metazoa,3CT1S@33213|Bilateria,41TJ6@6656|Arthropoda,3SIDI@50557|Insecta,458BN@7147|Diptera	33208|Metazoa	M	Ankyrin repeat	-	-	-	ko:K05643	ko02010,map02010	-	-	-	ko00000,ko00001,ko02000	3.A.1.211	-	-	Ank,Ank_2,Ank_3,Ank_4,Ank_5,ZU5
NKBDKIID_00436	163164.WD_0292	8.831e-25	106	COG0666@1|root,COG0666@2|Bacteria	2|Bacteria	G	response to abiotic stimulus	-	-	-	-	-	-	-	-	-	-	-	-	Ank_4
NKBDKIID_00231	1236908.wNo_00280	8.321e-86	284	COG1196@1|root,COG1196@2|Bacteria	2|Bacteria	D	nuclear chromosome segregation	-	-	-	ko:K18376	-	M00660	-	-	ko00000,ko00002,ko02044	1.C.65.1	-	-	DUF1542,Mob_Pre,Relaxase,YSIRK_signal
NKBDKIID_00742	570417.WP0906	4.132e-133	424	COG0658@1|root,COG0658@2|Bacteria,1MUKF@1224|Proteobacteria,2TRD5@28211|Alphaproteobacteria,47F86@766|Rickettsiales	766|Rickettsiales	S	Competence protein	-	-	-	ko:K02238	-	M00429	-	-	ko00000,ko00002,ko02044	3.A.11.1,3.A.11.2	-	-	Competence,DUF4131
NKBDKIID_00868	163164.WD_0550	1.004e-13	77	COG0666@1|root,COG0666@2|Bacteria,1PEAC@1224|Proteobacteria,2UV89@28211|Alphaproteobacteria	28211|Alphaproteobacteria	S	Ankyrin repeat domain protein	-	-	-	-	-	-	-	-	-	-	-	-	-
NKBDKIID_01123	163164.WD_0401	1.1e-36	138	COG3064@1|root,COG3064@2|Bacteria	2|Bacteria	M	translation initiation factor activity	-	-	-	-	-	-	-	-	-	-	-	-	YkuD
NKBDKIID_01264	1408445.JHXP01000025_gene528	1.329e-11	75	2B0X6@1|root,31T9Y@2|Bacteria,1QC51@1224|Proteobacteria,1T7TV@1236|Gammaproteobacteria,1JFUG@118969|Legionellales	118969|Legionellales	-	-	-	-	-	-	-	-	-	-	-	-	-	-	-
DAADLHLK_01178	570417.WP0462	4.686e-85	287	COG0666@1|root,COG0666@2|Bacteria	2|Bacteria	G	response to abiotic stimulus	-	-	-	-	-	-	-	-	-	-	-	-	Ank,Ank_2,Ank_4,Peptidase_M48,Pkinase
DAADLHLK_00285	163164.WD_1297	2.385e-11	64	COG3240@1|root,COG3240@2|Bacteria	2|Bacteria	I	lipase activity	-	-	-	-	-	-	-	-	-	-	-	-	Autotransporter,Big_3_5,Lipase_GDSL,Pertactin
DAADLHLK_00828	7159.AAEL017480-PA	1.104e-13	79	COG0666@1|root,KOG4177@2759|Eukaryota,38BVK@33154|Opisthokonta,3BGGV@33208|Metazoa,3CT1S@33213|Bilateria,41TJ6@6656|Arthropoda,3SIDI@50557|Insecta,458BN@7147|Diptera	33208|Metazoa	M	Ankyrin repeat	-	-	-	ko:K05643	ko02010,map02010	-	-	-	ko00000,ko00001,ko02000	3.A.1.211	-	-	Ank,Ank_2,Ank_3,Ank_4,Ank_5,ZU5
DAADLHLK_00801	163164.WD_0292	8.831e-25	106	COG0666@1|root,COG0666@2|Bacteria	2|Bacteria	G	response to abiotic stimulus	-	-	-	-	-	-	-	-	-	-	-	-	Ank_4
DAADLHLK_01006	1236908.wNo_00280	8.321e-86	284	COG1196@1|root,COG1196@2|Bacteria	2|Bacteria	D	nuclear chromosome segregation	-	-	-	ko:K18376	-	M00660	-	-	ko00000,ko00002,ko02044	1.C.65.1	-	-	DUF1542,Mob_Pre,Relaxase,YSIRK_signal
DAADLHLK_00495	570417.WP0906	4.132e-133	424	COG0658@1|root,COG0658@2|Bacteria,1MUKF@1224|Proteobacteria,2TRD5@28211|Alphaproteobacteria,47F86@766|Rickettsiales	766|Rickettsiales	S	Competence protein	-	-	-	ko:K02238	-	M00429	-	-	ko00000,ko00002,ko02044	3.A.11.1,3.A.11.2	-	-	Competence,DUF4131
DAADLHLK_00370	163164.WD_0550	1.004e-13	77	COG0666@1|root,COG0666@2|Bacteria,1PEAC@1224|Proteobacteria,2UV89@28211|Alphaproteobacteria	28211|Alphaproteobacteria	S	Ankyrin repeat domain protein	-	-	-	-	-	-	-	-	-	-	-	-	-
DAADLHLK_00115	163164.WD_0401	1.1e-36	138	COG3064@1|root,COG3064@2|Bacteria	2|Bacteria	M	translation initiation factor activity	-	-	-	-	-	-	-	-	-	-	-	-	YkuD
DAADLHLK_01279	1408445.JHXP01000025_gene528	1.329e-11	75	2B0X6@1|root,31T9Y@2|Bacteria,1QC51@1224|Proteobacteria,1T7TV@1236|Gammaproteobacteria,1JFUG@118969|Legionellales	118969|Legionellales	-	-	-	-	-	-	-	-	-	-	-	-	-	-	-
KADLPBNJ_00017	570417.WP0462	4.686e-85	287	COG0666@1|root,COG0666@2|Bacteria	2|Bacteria	G	response to abiotic stimulus	-	-	-	-	-	-	-	-	-	-	-	-	Ank,Ank_2,Ank_4,Peptidase_M48,Pkinase
KADLPBNJ_00441	163164.WD_1297	2.385e-11	64	COG3240@1|root,COG3240@2|Bacteria	2|Bacteria	I	lipase activity	-	-	-	-	-	-	-	-	-	-	-	-	Autotransporter,Big_3_5,Lipase_GDSL,Pertactin
KADLPBNJ_00986	7159.AAEL017480-PA	1.104e-13	79	COG0666@1|root,KOG4177@2759|Eukaryota,38BVK@33154|Opisthokonta,3BGGV@33208|Metazoa,3CT1S@33213|Bilateria,41TJ6@6656|Arthropoda,3SIDI@50557|Insecta,458BN@7147|Diptera	33208|Metazoa	M	Ankyrin repeat	-	-	-	ko:K05643	ko02010,map02010	-	-	-	ko00000,ko00001,ko02000	3.A.1.211	-	-	Ank,Ank_2,Ank_3,Ank_4,Ank_5,ZU5
KADLPBNJ_00959	163164.WD_0292	8.831e-25	106	COG0666@1|root,COG0666@2|Bacteria	2|Bacteria	G	response to abiotic stimulus	-	-	-	-	-	-	-	-	-	-	-	-	Ank_4
KADLPBNJ_01437	1236908.wNo_00280	8.321e-86	284	COG1196@1|root,COG1196@2|Bacteria	2|Bacteria	D	nuclear chromosome segregation	-	-	-	ko:K18376	-	M00660	-	-	ko00000,ko00002,ko02044	1.C.65.1	-	-	DUF1542,Mob_Pre,Relaxase,YSIRK_signal
KADLPBNJ_00651	570417.WP0906	4.132e-133	424	COG0658@1|root,COG0658@2|Bacteria,1MUKF@1224|Proteobacteria,2TRD5@28211|Alphaproteobacteria,47F86@766|Rickettsiales	766|Rickettsiales	S	Competence protein	-	-	-	ko:K02238	-	M00429	-	-	ko00000,ko00002,ko02044	3.A.11.1,3.A.11.2	-	-	Competence,DUF4131
KADLPBNJ_00526	163164.WD_0550	1.004e-13	77	COG0666@1|root,COG0666@2|Bacteria,1PEAC@1224|Proteobacteria,2UV89@28211|Alphaproteobacteria	28211|Alphaproteobacteria	S	Ankyrin repeat domain protein	-	-	-	-	-	-	-	-	-	-	-	-	-
KADLPBNJ_00271	163164.WD_0401	1.1e-36	138	COG3064@1|root,COG3064@2|Bacteria	2|Bacteria	M	translation initiation factor activity	-	-	-	-	-	-	-	-	-	-	-	-	YkuD
KADLPBNJ_00118	1408445.JHXP01000025_gene528	1.329e-11	75	2B0X6@1|root,31T9Y@2|Bacteria,1QC51@1224|Proteobacteria,1T7TV@1236|Gammaproteobacteria,1JFUG@118969|Legionellales	118969|Legionellales	-	-	-	-	-	-	-	-	-	-	-	-	-	-	-
BAAAKPMC_00802	570417.WP0462	7.008e-85	287	COG0666@1|root,COG0666@2|Bacteria	2|Bacteria	G	response to abiotic stimulus	-	-	-	-	-	-	-	-	-	-	-	-	Ank,Ank_2,Ank_4,Peptidase_M48,Pkinase
BAAAKPMC_01297	1236908.wNo_01030	1.614e-15	76	COG0457@1|root,COG0666@1|root,COG1672@1|root,COG2931@1|root,COG0457@2|Bacteria,COG0666@2|Bacteria,COG1672@2|Bacteria,COG2931@2|Bacteria,1MWRF@1224|Proteobacteria,2U9VQ@28211|Alphaproteobacteria,47F2N@766|Rickettsiales	766|Rickettsiales	Q	Tetratricopeptide repeat	-	-	-	-	-	-	-	-	-	-	-	-	Ank_5,GerE,NB-ARC,TPR_12,TPR_2,TPR_7,TPR_8
BAAAKPMC_00945	163164.WD_1297	2.385e-11	64	COG3240@1|root,COG3240@2|Bacteria	2|Bacteria	I	lipase activity	-	-	-	-	-	-	-	-	-	-	-	-	Autotransporter,Big_3_5,Lipase_GDSL,Pertactin
BAAAKPMC_01197	163164.WD_1297	2.385e-11	64	COG3240@1|root,COG3240@2|Bacteria	2|Bacteria	I	lipase activity	-	-	-	-	-	-	-	-	-	-	-	-	Autotransporter,Big_3_5,Lipase_GDSL,Pertactin
BAAAKPMC_00105	7159.AAEL017480-PA	1.104e-13	79	COG0666@1|root,KOG4177@2759|Eukaryota,38BVK@33154|Opisthokonta,3BGGV@33208|Metazoa,3CT1S@33213|Bilateria,41TJ6@6656|Arthropoda,3SIDI@50557|Insecta,458BN@7147|Diptera	33208|Metazoa	M	Ankyrin repeat	-	-	-	ko:K05643	ko02010,map02010	-	-	-	ko00000,ko00001,ko02000	3.A.1.211	-	-	Ank,Ank_2,Ank_3,Ank_4,Ank_5,ZU5
BAAAKPMC_00179	163164.WD_0292	8.831e-25	106	COG0666@1|root,COG0666@2|Bacteria	2|Bacteria	G	response to abiotic stimulus	-	-	-	-	-	-	-	-	-	-	-	-	Ank_4
BAAAKPMC_00794	1236908.wNo_00280	8.321e-86	284	COG1196@1|root,COG1196@2|Bacteria	2|Bacteria	D	nuclear chromosome segregation	-	-	-	ko:K18376	-	M00660	-	-	ko00000,ko00002,ko02044	1.C.65.1	-	-	DUF1542,Mob_Pre,Relaxase,YSIRK_signal
BAAAKPMC_00995	570417.WP0906	2e-132	422	COG0658@1|root,COG0658@2|Bacteria,1MUKF@1224|Proteobacteria,2TRD5@28211|Alphaproteobacteria,47F86@766|Rickettsiales	766|Rickettsiales	S	Competence protein	-	-	-	ko:K02238	-	M00429	-	-	ko00000,ko00002,ko02044	3.A.11.1,3.A.11.2	-	-	Competence,DUF4131
BAAAKPMC_00726	163164.WD_0550	1.004e-13	77	COG0666@1|root,COG0666@2|Bacteria,1PEAC@1224|Proteobacteria,2UV89@28211|Alphaproteobacteria	28211|Alphaproteobacteria	S	Ankyrin repeat domain protein	-	-	-	-	-	-	-	-	-	-	-	-	-
BAAAKPMC_01054	163164.WD_0401	1.1e-36	138	COG3064@1|root,COG3064@2|Bacteria	2|Bacteria	M	translation initiation factor activity	-	-	-	-	-	-	-	-	-	-	-	-	YkuD
BAAAKPMC_00985	1408445.JHXP01000025_gene528	1.329e-11	75	2B0X6@1|root,31T9Y@2|Bacteria,1QC51@1224|Proteobacteria,1T7TV@1236|Gammaproteobacteria,1JFUG@118969|Legionellales	118969|Legionellales	-	-	-	-	-	-	-	-	-	-	-	-	-	-	-
KKPHEECL_00431	570417.WP0462	7.008e-85	287	COG0666@1|root,COG0666@2|Bacteria	2|Bacteria	G	response to abiotic stimulus	-	-	-	-	-	-	-	-	-	-	-	-	Ank,Ank_2,Ank_4,Peptidase_M48,Pkinase
KKPHEECL_00510	163164.WD_1297	2.385e-11	64	COG3240@1|root,COG3240@2|Bacteria	2|Bacteria	I	lipase activity	-	-	-	-	-	-	-	-	-	-	-	-	Autotransporter,Big_3_5,Lipase_GDSL,Pertactin
KKPHEECL_00962	7159.AAEL017480-PA	1.104e-13	79	COG0666@1|root,KOG4177@2759|Eukaryota,38BVK@33154|Opisthokonta,3BGGV@33208|Metazoa,3CT1S@33213|Bilateria,41TJ6@6656|Arthropoda,3SIDI@50557|Insecta,458BN@7147|Diptera	33208|Metazoa	M	Ankyrin repeat	-	-	-	ko:K05643	ko02010,map02010	-	-	-	ko00000,ko00001,ko02000	3.A.1.211	-	-	Ank,Ank_2,Ank_3,Ank_4,Ank_5,ZU5
KKPHEECL_00989	163164.WD_0292	8.831e-25	106	COG0666@1|root,COG0666@2|Bacteria	2|Bacteria	G	response to abiotic stimulus	-	-	-	-	-	-	-	-	-	-	-	-	Ank_4
KKPHEECL_01076	1236908.wNo_00280	8.321e-86	284	COG1196@1|root,COG1196@2|Bacteria	2|Bacteria	D	nuclear chromosome segregation	-	-	-	ko:K18376	-	M00660	-	-	ko00000,ko00002,ko02044	1.C.65.1	-	-	DUF1542,Mob_Pre,Relaxase,YSIRK_signal
KKPHEECL_00006	570417.WP0906	4.132e-133	424	COG0658@1|root,COG0658@2|Bacteria,1MUKF@1224|Proteobacteria,2TRD5@28211|Alphaproteobacteria,47F86@766|Rickettsiales	766|Rickettsiales	S	Competence protein	-	-	-	ko:K02238	-	M00429	-	-	ko00000,ko00002,ko02044	3.A.11.1,3.A.11.2	-	-	Competence,DUF4131
KKPHEECL_01231	163164.WD_0550	1.004e-13	77	COG0666@1|root,COG0666@2|Bacteria,1PEAC@1224|Proteobacteria,2UV89@28211|Alphaproteobacteria	28211|Alphaproteobacteria	S	Ankyrin repeat domain protein	-	-	-	-	-	-	-	-	-	-	-	-	-
KKPHEECL_00360	163164.WD_0401	1.1e-36	138	COG3064@1|root,COG3064@2|Bacteria	2|Bacteria	M	translation initiation factor activity	-	-	-	-	-	-	-	-	-	-	-	-	YkuD
KKPHEECL_01041	1408445.JHXP01000025_gene528	1.329e-11	75	2B0X6@1|root,31T9Y@2|Bacteria,1QC51@1224|Proteobacteria,1T7TV@1236|Gammaproteobacteria,1JFUG@118969|Legionellales	118969|Legionellales	-	-	-	-	-	-	-	-	-	-	-	-	-	-	-
CIMJBKCB_00272	570417.WP0462	7.008e-85	287	COG0666@1|root,COG0666@2|Bacteria	2|Bacteria	G	response to abiotic stimulus	-	-	-	-	-	-	-	-	-	-	-	-	Ank,Ank_2,Ank_4,Peptidase_M48,Pkinase
CIMJBKCB_00518	163164.WD_1297	2.385e-11	64	COG3240@1|root,COG3240@2|Bacteria	2|Bacteria	I	lipase activity	-	-	-	-	-	-	-	-	-	-	-	-	Autotransporter,Big_3_5,Lipase_GDSL,Pertactin
CIMJBKCB_00353	7159.AAEL017480-PA	1.104e-13	79	COG0666@1|root,KOG4177@2759|Eukaryota,38BVK@33154|Opisthokonta,3BGGV@33208|Metazoa,3CT1S@33213|Bilateria,41TJ6@6656|Arthropoda,3SIDI@50557|Insecta,458BN@7147|Diptera	33208|Metazoa	M	Ankyrin repeat	-	-	-	ko:K05643	ko02010,map02010	-	-	-	ko00000,ko00001,ko02000	3.A.1.211	-	-	Ank,Ank_2,Ank_3,Ank_4,Ank_5,ZU5
CIMJBKCB_00387	163164.WD_0292	8.831e-25	106	COG0666@1|root,COG0666@2|Bacteria	2|Bacteria	G	response to abiotic stimulus	-	-	-	-	-	-	-	-	-	-	-	-	Ank_4
CIMJBKCB_00944	1236908.wNo_00280	8.321e-86	284	COG1196@1|root,COG1196@2|Bacteria	2|Bacteria	D	nuclear chromosome segregation	-	-	-	ko:K18376	-	M00660	-	-	ko00000,ko00002,ko02044	1.C.65.1	-	-	DUF1542,Mob_Pre,Relaxase,YSIRK_signal
CIMJBKCB_00547	570417.WP0906	4.132e-133	424	COG0658@1|root,COG0658@2|Bacteria,1MUKF@1224|Proteobacteria,2TRD5@28211|Alphaproteobacteria,47F86@766|Rickettsiales	766|Rickettsiales	S	Competence protein	-	-	-	ko:K02238	-	M00429	-	-	ko00000,ko00002,ko02044	3.A.11.1,3.A.11.2	-	-	Competence,DUF4131
CIMJBKCB_00599	163164.WD_0550	1.004e-13	77	COG0666@1|root,COG0666@2|Bacteria,1PEAC@1224|Proteobacteria,2UV89@28211|Alphaproteobacteria	28211|Alphaproteobacteria	S	Ankyrin repeat domain protein	-	-	-	-	-	-	-	-	-	-	-	-	-
CIMJBKCB_00764	163164.WD_0401	1.1e-36	138	COG3064@1|root,COG3064@2|Bacteria	2|Bacteria	M	translation initiation factor activity	-	-	-	-	-	-	-	-	-	-	-	-	YkuD
CIMJBKCB_00035	1408445.JHXP01000025_gene528	1.329e-11	75	2B0X6@1|root,31T9Y@2|Bacteria,1QC51@1224|Proteobacteria,1T7TV@1236|Gammaproteobacteria,1JFUG@118969|Legionellales	118969|Legionellales	-	-	-	-	-	-	-	-	-	-	-	-	-	-	-
OBPAHNOM_00061	570417.WP0462	9.917e-20	90	COG0666@1|root,COG0666@2|Bacteria	2|Bacteria	G	response to abiotic stimulus	-	-	-	-	-	-	-	-	-	-	-	-	Ank,Ank_2,Ank_4,Peptidase_M48,Pkinase
OBPAHNOM_00712	163164.WD_1297	2.385e-11	64	COG3240@1|root,COG3240@2|Bacteria	2|Bacteria	I	lipase activity	-	-	-	-	-	-	-	-	-	-	-	-	Autotransporter,Big_3_5,Lipase_GDSL,Pertactin
OBPAHNOM_00103	7159.AAEL017480-PA	1.104e-13	79	COG0666@1|root,KOG4177@2759|Eukaryota,38BVK@33154|Opisthokonta,3BGGV@33208|Metazoa,3CT1S@33213|Bilateria,41TJ6@6656|Arthropoda,3SIDI@50557|Insecta,458BN@7147|Diptera	33208|Metazoa	M	Ankyrin repeat	-	-	-	ko:K05643	ko02010,map02010	-	-	-	ko00000,ko00001,ko02000	3.A.1.211	-	-	Ank,Ank_2,Ank_3,Ank_4,Ank_5,ZU5
OBPAHNOM_00933	163164.WD_0292	8.831e-25	106	COG0666@1|root,COG0666@2|Bacteria	2|Bacteria	G	response to abiotic stimulus	-	-	-	-	-	-	-	-	-	-	-	-	Ank_4
OBPAHNOM_00668	1236908.wNo_00280	8.321e-86	284	COG1196@1|root,COG1196@2|Bacteria	2|Bacteria	D	nuclear chromosome segregation	-	-	-	ko:K18376	-	M00660	-	-	ko00000,ko00002,ko02044	1.C.65.1	-	-	DUF1542,Mob_Pre,Relaxase,YSIRK_signal
OBPAHNOM_01057	570417.WP0906	4.132e-133	424	COG0658@1|root,COG0658@2|Bacteria,1MUKF@1224|Proteobacteria,2TRD5@28211|Alphaproteobacteria,47F86@766|Rickettsiales	766|Rickettsiales	S	Competence protein	-	-	-	ko:K02238	-	M00429	-	-	ko00000,ko00002,ko02044	3.A.11.1,3.A.11.2	-	-	Competence,DUF4131
OBPAHNOM_00381	163164.WD_0550	2.044e-10	66	COG0666@1|root,COG0666@2|Bacteria,1PEAC@1224|Proteobacteria,2UV89@28211|Alphaproteobacteria	28211|Alphaproteobacteria	S	Ankyrin repeat domain protein	-	-	-	-	-	-	-	-	-	-	-	-	-
OBPAHNOM_00304	163164.WD_0401	1.1e-36	138	COG3064@1|root,COG3064@2|Bacteria	2|Bacteria	M	translation initiation factor activity	-	-	-	-	-	-	-	-	-	-	-	-	YkuD
OBPAHNOM_01028	1408445.JHXP01000025_gene528	1.329e-11	75	2B0X6@1|root,31T9Y@2|Bacteria,1QC51@1224|Proteobacteria,1T7TV@1236|Gammaproteobacteria,1JFUG@118969|Legionellales	118969|Legionellales	-	-	-	-	-	-	-	-	-	-	-	-	-	-	-
BJMDNKBI_00737	570417.WP0462	1.591e-30	122	COG0666@1|root,COG0666@2|Bacteria	2|Bacteria	G	response to abiotic stimulus	-	-	-	-	-	-	-	-	-	-	-	-	Ank,Ank_2,Ank_4,Peptidase_M48,Pkinase
BJMDNKBI_00494	163164.WD_1297	2.385e-11	64	COG3240@1|root,COG3240@2|Bacteria	2|Bacteria	I	lipase activity	-	-	-	-	-	-	-	-	-	-	-	-	Autotransporter,Big_3_5,Lipase_GDSL,Pertactin
BJMDNKBI_00133	163164.WD_0292	8.831e-25	106	COG0666@1|root,COG0666@2|Bacteria	2|Bacteria	G	response to abiotic stimulus	-	-	-	-	-	-	-	-	-	-	-	-	Ank_4
BJMDNKBI_00474	1236908.wNo_00280	8.321e-86	284	COG1196@1|root,COG1196@2|Bacteria	2|Bacteria	D	nuclear chromosome segregation	-	-	-	ko:K18376	-	M00660	-	-	ko00000,ko00002,ko02044	1.C.65.1	-	-	DUF1542,Mob_Pre,Relaxase,YSIRK_signal
BJMDNKBI_00527	570417.WP0906	4.132e-133	424	COG0658@1|root,COG0658@2|Bacteria,1MUKF@1224|Proteobacteria,2TRD5@28211|Alphaproteobacteria,47F86@766|Rickettsiales	766|Rickettsiales	S	Competence protein	-	-	-	ko:K02238	-	M00429	-	-	ko00000,ko00002,ko02044	3.A.11.1,3.A.11.2	-	-	Competence,DUF4131
BJMDNKBI_00566	163164.WD_0550	1.004e-13	77	COG0666@1|root,COG0666@2|Bacteria,1PEAC@1224|Proteobacteria,2UV89@28211|Alphaproteobacteria	28211|Alphaproteobacteria	S	Ankyrin repeat domain protein	-	-	-	-	-	-	-	-	-	-	-	-	-
BJMDNKBI_00322	163164.WD_0401	1.1e-36	138	COG3064@1|root,COG3064@2|Bacteria	2|Bacteria	M	translation initiation factor activity	-	-	-	-	-	-	-	-	-	-	-	-	YkuD
BJMDNKBI_00771	1408445.JHXP01000025_gene528	1.329e-11	75	2B0X6@1|root,31T9Y@2|Bacteria,1QC51@1224|Proteobacteria,1T7TV@1236|Gammaproteobacteria,1JFUG@118969|Legionellales	118969|Legionellales	-	-	-	-	-	-	-	-	-	-	-	-	-	-	-
GHDIEPHJ_00028	570417.WP0462	4.686e-85	287	COG0666@1|root,COG0666@2|Bacteria	2|Bacteria	G	response to abiotic stimulus	-	-	-	-	-	-	-	-	-	-	-	-	Ank,Ank_2,Ank_4,Peptidase_M48,Pkinase
GHDIEPHJ_00458	163164.WD_1297	2.385e-11	64	COG3240@1|root,COG3240@2|Bacteria	2|Bacteria	I	lipase activity	-	-	-	-	-	-	-	-	-	-	-	-	Autotransporter,Big_3_5,Lipase_GDSL,Pertactin
GHDIEPHJ_01067	7159.AAEL017480-PA	1.104e-13	79	COG0666@1|root,KOG4177@2759|Eukaryota,38BVK@33154|Opisthokonta,3BGGV@33208|Metazoa,3CT1S@33213|Bilateria,41TJ6@6656|Arthropoda,3SIDI@50557|Insecta,458BN@7147|Diptera	33208|Metazoa	M	Ankyrin repeat	-	-	-	ko:K05643	ko02010,map02010	-	-	-	ko00000,ko00001,ko02000	3.A.1.211	-	-	Ank,Ank_2,Ank_3,Ank_4,Ank_5,ZU5
GHDIEPHJ_01040	163164.WD_0292	8.831e-25	106	COG0666@1|root,COG0666@2|Bacteria	2|Bacteria	G	response to abiotic stimulus	-	-	-	-	-	-	-	-	-	-	-	-	Ank_4
GHDIEPHJ_01258	1236908.wNo_00280	8.321e-86	284	COG1196@1|root,COG1196@2|Bacteria	2|Bacteria	D	nuclear chromosome segregation	-	-	-	ko:K18376	-	M00660	-	-	ko00000,ko00002,ko02044	1.C.65.1	-	-	DUF1542,Mob_Pre,Relaxase,YSIRK_signal
GHDIEPHJ_00731	570417.WP0906	4.132e-133	424	COG0658@1|root,COG0658@2|Bacteria,1MUKF@1224|Proteobacteria,2TRD5@28211|Alphaproteobacteria,47F86@766|Rickettsiales	766|Rickettsiales	S	Competence protein	-	-	-	ko:K02238	-	M00429	-	-	ko00000,ko00002,ko02044	3.A.11.1,3.A.11.2	-	-	Competence,DUF4131
GHDIEPHJ_00606	163164.WD_0550	1.004e-13	77	COG0666@1|root,COG0666@2|Bacteria,1PEAC@1224|Proteobacteria,2UV89@28211|Alphaproteobacteria	28211|Alphaproteobacteria	S	Ankyrin repeat domain protein	-	-	-	-	-	-	-	-	-	-	-	-	-
GHDIEPHJ_00288	163164.WD_0401	1.1e-36	138	COG3064@1|root,COG3064@2|Bacteria	2|Bacteria	M	translation initiation factor activity	-	-	-	-	-	-	-	-	-	-	-	-	YkuD
GHDIEPHJ_00134	1408445.JHXP01000025_gene528	1.329e-11	75	2B0X6@1|root,31T9Y@2|Bacteria,1QC51@1224|Proteobacteria,1T7TV@1236|Gammaproteobacteria,1JFUG@118969|Legionellales	118969|Legionellales	-	-	-	-	-	-	-	-	-	-	-	-	-	-	-
KBBMCAIM_00018	570417.WP0462	4.686e-85	287	COG0666@1|root,COG0666@2|Bacteria	2|Bacteria	G	response to abiotic stimulus	-	-	-	-	-	-	-	-	-	-	-	-	Ank,Ank_2,Ank_4,Peptidase_M48,Pkinase
KBBMCAIM_01178	163164.WD_1297	2.385e-11	64	COG3240@1|root,COG3240@2|Bacteria	2|Bacteria	I	lipase activity	-	-	-	-	-	-	-	-	-	-	-	-	Autotransporter,Big_3_5,Lipase_GDSL,Pertactin
KBBMCAIM_00585	7159.AAEL017480-PA	1.104e-13	79	COG0666@1|root,KOG4177@2759|Eukaryota,38BVK@33154|Opisthokonta,3BGGV@33208|Metazoa,3CT1S@33213|Bilateria,41TJ6@6656|Arthropoda,3SIDI@50557|Insecta,458BN@7147|Diptera	33208|Metazoa	M	Ankyrin repeat	-	-	-	ko:K05643	ko02010,map02010	-	-	-	ko00000,ko00001,ko02000	3.A.1.211	-	-	Ank,Ank_2,Ank_3,Ank_4,Ank_5,ZU5
KBBMCAIM_00612	163164.WD_0292	8.831e-25	106	COG0666@1|root,COG0666@2|Bacteria	2|Bacteria	G	response to abiotic stimulus	-	-	-	-	-	-	-	-	-	-	-	-	Ank_4
KBBMCAIM_00407	1236908.wNo_00280	8.321e-86	284	COG1196@1|root,COG1196@2|Bacteria	2|Bacteria	D	nuclear chromosome segregation	-	-	-	ko:K18376	-	M00660	-	-	ko00000,ko00002,ko02044	1.C.65.1	-	-	DUF1542,Mob_Pre,Relaxase,YSIRK_signal
KBBMCAIM_00942	570417.WP0906	4.132e-133	424	COG0658@1|root,COG0658@2|Bacteria,1MUKF@1224|Proteobacteria,2TRD5@28211|Alphaproteobacteria,47F86@766|Rickettsiales	766|Rickettsiales	S	Competence protein	-	-	-	ko:K02238	-	M00429	-	-	ko00000,ko00002,ko02044	3.A.11.1,3.A.11.2	-	-	Competence,DUF4131
KBBMCAIM_01093	163164.WD_0550	1.004e-13	77	COG0666@1|root,COG0666@2|Bacteria,1PEAC@1224|Proteobacteria,2UV89@28211|Alphaproteobacteria	28211|Alphaproteobacteria	S	Ankyrin repeat domain protein	-	-	-	-	-	-	-	-	-	-	-	-	-
KBBMCAIM_01348	163164.WD_0401	1.1e-36	138	COG3064@1|root,COG3064@2|Bacteria	2|Bacteria	M	translation initiation factor activity	-	-	-	-	-	-	-	-	-	-	-	-	YkuD
KBBMCAIM_00137	1408445.JHXP01000025_gene528	1.329e-11	75	2B0X6@1|root,31T9Y@2|Bacteria,1QC51@1224|Proteobacteria,1T7TV@1236|Gammaproteobacteria,1JFUG@118969|Legionellales	118969|Legionellales	-	-	-	-	-	-	-	-	-	-	-	-	-	-	-
CIACFECF_00018	570417.WP0462	4.686e-85	287	COG0666@1|root,COG0666@2|Bacteria	2|Bacteria	G	response to abiotic stimulus	-	-	-	-	-	-	-	-	-	-	-	-	Ank,Ank_2,Ank_4,Peptidase_M48,Pkinase
CIACFECF_01162	163164.WD_1297	2.385e-11	64	COG3240@1|root,COG3240@2|Bacteria	2|Bacteria	I	lipase activity	-	-	-	-	-	-	-	-	-	-	-	-	Autotransporter,Big_3_5,Lipase_GDSL,Pertactin
CIACFECF_00561	7159.AAEL017480-PA	1.104e-13	79	COG0666@1|root,KOG4177@2759|Eukaryota,38BVK@33154|Opisthokonta,3BGGV@33208|Metazoa,3CT1S@33213|Bilateria,41TJ6@6656|Arthropoda,3SIDI@50557|Insecta,458BN@7147|Diptera	33208|Metazoa	M	Ankyrin repeat	-	-	-	ko:K05643	ko02010,map02010	-	-	-	ko00000,ko00001,ko02000	3.A.1.211	-	-	Ank,Ank_2,Ank_3,Ank_4,Ank_5,ZU5
CIACFECF_00588	163164.WD_0292	8.831e-25	106	COG0666@1|root,COG0666@2|Bacteria	2|Bacteria	G	response to abiotic stimulus	-	-	-	-	-	-	-	-	-	-	-	-	Ank_4
CIACFECF_00382	1236908.wNo_00280	8.321e-86	284	COG1196@1|root,COG1196@2|Bacteria	2|Bacteria	D	nuclear chromosome segregation	-	-	-	ko:K18376	-	M00660	-	-	ko00000,ko00002,ko02044	1.C.65.1	-	-	DUF1542,Mob_Pre,Relaxase,YSIRK_signal
CIACFECF_00930	570417.WP0906	4.132e-133	424	COG0658@1|root,COG0658@2|Bacteria,1MUKF@1224|Proteobacteria,2TRD5@28211|Alphaproteobacteria,47F86@766|Rickettsiales	766|Rickettsiales	S	Competence protein	-	-	-	ko:K02238	-	M00429	-	-	ko00000,ko00002,ko02044	3.A.11.1,3.A.11.2	-	-	Competence,DUF4131
CIACFECF_01066	163164.WD_0550	1.004e-13	77	COG0666@1|root,COG0666@2|Bacteria,1PEAC@1224|Proteobacteria,2UV89@28211|Alphaproteobacteria	28211|Alphaproteobacteria	S	Ankyrin repeat domain protein	-	-	-	-	-	-	-	-	-	-	-	-	-
CIACFECF_01337	163164.WD_0401	1.1e-36	138	COG3064@1|root,COG3064@2|Bacteria	2|Bacteria	M	translation initiation factor activity	-	-	-	-	-	-	-	-	-	-	-	-	YkuD
CIACFECF_00130	1408445.JHXP01000025_gene528	1.329e-11	75	2B0X6@1|root,31T9Y@2|Bacteria,1QC51@1224|Proteobacteria,1T7TV@1236|Gammaproteobacteria,1JFUG@118969|Legionellales	118969|Legionellales	-	-	-	-	-	-	-	-	-	-	-	-	-	-	-
IKNOMPIL_00025	570417.WP0462	7.008e-85	287	COG0666@1|root,COG0666@2|Bacteria	2|Bacteria	G	response to abiotic stimulus	-	-	-	-	-	-	-	-	-	-	-	-	Ank,Ank_2,Ank_4,Peptidase_M48,Pkinase
IKNOMPIL_00469	163164.WD_1297	2.385e-11	64	COG3240@1|root,COG3240@2|Bacteria	2|Bacteria	I	lipase activity	-	-	-	-	-	-	-	-	-	-	-	-	Autotransporter,Big_3_5,Lipase_GDSL,Pertactin
IKNOMPIL_01116	7159.AAEL017480-PA	1.104e-13	79	COG0666@1|root,KOG4177@2759|Eukaryota,38BVK@33154|Opisthokonta,3BGGV@33208|Metazoa,3CT1S@33213|Bilateria,41TJ6@6656|Arthropoda,3SIDI@50557|Insecta,458BN@7147|Diptera	33208|Metazoa	M	Ankyrin repeat	-	-	-	ko:K05643	ko02010,map02010	-	-	-	ko00000,ko00001,ko02000	3.A.1.211	-	-	Ank,Ank_2,Ank_3,Ank_4,Ank_5,ZU5
IKNOMPIL_01089	163164.WD_0292	8.831e-25	106	COG0666@1|root,COG0666@2|Bacteria	2|Bacteria	G	response to abiotic stimulus	-	-	-	-	-	-	-	-	-	-	-	-	Ank_4
IKNOMPIL_00268	1236908.wNo_00280	8.321e-86	284	COG1196@1|root,COG1196@2|Bacteria	2|Bacteria	D	nuclear chromosome segregation	-	-	-	ko:K18376	-	M00660	-	-	ko00000,ko00002,ko02044	1.C.65.1	-	-	DUF1542,Mob_Pre,Relaxase,YSIRK_signal
IKNOMPIL_00196	570417.WP0906	4.132e-133	424	COG0658@1|root,COG0658@2|Bacteria,1MUKF@1224|Proteobacteria,2TRD5@28211|Alphaproteobacteria,47F86@766|Rickettsiales	766|Rickettsiales	S	Competence protein	-	-	-	ko:K02238	-	M00429	-	-	ko00000,ko00002,ko02044	3.A.11.1,3.A.11.2	-	-	Competence,DUF4131
IKNOMPIL_00132	163164.WD_0550	1.004e-13	77	COG0666@1|root,COG0666@2|Bacteria,1PEAC@1224|Proteobacteria,2UV89@28211|Alphaproteobacteria	28211|Alphaproteobacteria	S	Ankyrin repeat domain protein	-	-	-	-	-	-	-	-	-	-	-	-	-
IKNOMPIL_00845	163164.WD_0401	1.1e-36	138	COG3064@1|root,COG3064@2|Bacteria	2|Bacteria	M	translation initiation factor activity	-	-	-	-	-	-	-	-	-	-	-	-	YkuD
IKNOMPIL_00659	1408445.JHXP01000025_gene528	1.329e-11	75	2B0X6@1|root,31T9Y@2|Bacteria,1QC51@1224|Proteobacteria,1T7TV@1236|Gammaproteobacteria,1JFUG@118969|Legionellales	118969|Legionellales	-	-	-	-	-	-	-	-	-	-	-	-	-	-	-
JLCHNPMP_00988	570417.WP0462	7.008e-85	287	COG0666@1|root,COG0666@2|Bacteria	2|Bacteria	G	response to abiotic stimulus	-	-	-	-	-	-	-	-	-	-	-	-	Ank,Ank_2,Ank_4,Peptidase_M48,Pkinase
JLCHNPMP_00414	163164.WD_1297	2.385e-11	64	COG3240@1|root,COG3240@2|Bacteria	2|Bacteria	I	lipase activity	-	-	-	-	-	-	-	-	-	-	-	-	Autotransporter,Big_3_5,Lipase_GDSL,Pertactin
JLCHNPMP_00957	7159.AAEL017480-PA	1.104e-13	79	COG0666@1|root,KOG4177@2759|Eukaryota,38BVK@33154|Opisthokonta,3BGGV@33208|Metazoa,3CT1S@33213|Bilateria,41TJ6@6656|Arthropoda,3SIDI@50557|Insecta,458BN@7147|Diptera	33208|Metazoa	M	Ankyrin repeat	-	-	-	ko:K05643	ko02010,map02010	-	-	-	ko00000,ko00001,ko02000	3.A.1.211	-	-	Ank,Ank_2,Ank_3,Ank_4,Ank_5,ZU5
JLCHNPMP_00248	163164.WD_0292	8.831e-25	106	COG0666@1|root,COG0666@2|Bacteria	2|Bacteria	G	response to abiotic stimulus	-	-	-	-	-	-	-	-	-	-	-	-	Ank_4
JLCHNPMP_00566	1236908.wNo_00280	8.321e-86	284	COG1196@1|root,COG1196@2|Bacteria	2|Bacteria	D	nuclear chromosome segregation	-	-	-	ko:K18376	-	M00660	-	-	ko00000,ko00002,ko02044	1.C.65.1	-	-	DUF1542,Mob_Pre,Relaxase,YSIRK_signal
JLCHNPMP_01113	570417.WP0906	4.132e-133	424	COG0658@1|root,COG0658@2|Bacteria,1MUKF@1224|Proteobacteria,2TRD5@28211|Alphaproteobacteria,47F86@766|Rickettsiales	766|Rickettsiales	S	Competence protein	-	-	-	ko:K02238	-	M00429	-	-	ko00000,ko00002,ko02044	3.A.11.1,3.A.11.2	-	-	Competence,DUF4131
JLCHNPMP_00175	163164.WD_0550	1.004e-13	77	COG0666@1|root,COG0666@2|Bacteria,1PEAC@1224|Proteobacteria,2UV89@28211|Alphaproteobacteria	28211|Alphaproteobacteria	S	Ankyrin repeat domain protein	-	-	-	-	-	-	-	-	-	-	-	-	-
JLCHNPMP_00011	163164.WD_0401	1.1e-36	138	COG3064@1|root,COG3064@2|Bacteria	2|Bacteria	M	translation initiation factor activity	-	-	-	-	-	-	-	-	-	-	-	-	YkuD
JLCHNPMP_00541	1408445.JHXP01000025_gene528	1.329e-11	75	2B0X6@1|root,31T9Y@2|Bacteria,1QC51@1224|Proteobacteria,1T7TV@1236|Gammaproteobacteria,1JFUG@118969|Legionellales	118969|Legionellales	-	-	-	-	-	-	-	-	-	-	-	-	-	-	-
BEDHABLE_00977	570417.WP0462	3.536e-45	166	COG0666@1|root,COG0666@2|Bacteria	2|Bacteria	G	response to abiotic stimulus	-	-	-	-	-	-	-	-	-	-	-	-	Ank,Ank_2,Ank_4,Peptidase_M48,Pkinase
BEDHABLE_00686	163164.WD_1297	2.385e-11	64	COG3240@1|root,COG3240@2|Bacteria	2|Bacteria	I	lipase activity	-	-	-	-	-	-	-	-	-	-	-	-	Autotransporter,Big_3_5,Lipase_GDSL,Pertactin
BEDHABLE_00790	7159.AAEL017480-PA	1.104e-13	79	COG0666@1|root,KOG4177@2759|Eukaryota,38BVK@33154|Opisthokonta,3BGGV@33208|Metazoa,3CT1S@33213|Bilateria,41TJ6@6656|Arthropoda,3SIDI@50557|Insecta,458BN@7147|Diptera	33208|Metazoa	M	Ankyrin repeat	-	-	-	ko:K05643	ko02010,map02010	-	-	-	ko00000,ko00001,ko02000	3.A.1.211	-	-	Ank,Ank_2,Ank_3,Ank_4,Ank_5,ZU5
BEDHABLE_00057	163164.WD_0292	8.831e-25	106	COG0666@1|root,COG0666@2|Bacteria	2|Bacteria	G	response to abiotic stimulus	-	-	-	-	-	-	-	-	-	-	-	-	Ank_4
BEDHABLE_00520	1236908.wNo_00280	8.321e-86	284	COG1196@1|root,COG1196@2|Bacteria	2|Bacteria	D	nuclear chromosome segregation	-	-	-	ko:K18376	-	M00660	-	-	ko00000,ko00002,ko02044	1.C.65.1	-	-	DUF1542,Mob_Pre,Relaxase,YSIRK_signal
BEDHABLE_00196	570417.WP0906	4.132e-133	424	COG0658@1|root,COG0658@2|Bacteria,1MUKF@1224|Proteobacteria,2TRD5@28211|Alphaproteobacteria,47F86@766|Rickettsiales	766|Rickettsiales	S	Competence protein	-	-	-	ko:K02238	-	M00429	-	-	ko00000,ko00002,ko02044	3.A.11.1,3.A.11.2	-	-	Competence,DUF4131
BEDHABLE_00533	163164.WD_0550	1.004e-13	77	COG0666@1|root,COG0666@2|Bacteria,1PEAC@1224|Proteobacteria,2UV89@28211|Alphaproteobacteria	28211|Alphaproteobacteria	S	Ankyrin repeat domain protein	-	-	-	-	-	-	-	-	-	-	-	-	-
BEDHABLE_00947	163164.WD_0401	1.1e-36	138	COG3064@1|root,COG3064@2|Bacteria	2|Bacteria	M	translation initiation factor activity	-	-	-	-	-	-	-	-	-	-	-	-	YkuD
BEDHABLE_00532	1408445.JHXP01000032_gene1185	4.889e-07	54	COG5238@1|root,COG5238@2|Bacteria,1R1DG@1224|Proteobacteria,1T4YG@1236|Gammaproteobacteria,1JDDK@118969|Legionellales	118969|Legionellales	AT	GTPase activator activity	-	-	-	-	-	-	-	-	-	-	-	-	LRR_6
HBJHDGGC_00158	570417.WP0462	7.008e-85	287	COG0666@1|root,COG0666@2|Bacteria	2|Bacteria	G	response to abiotic stimulus	-	-	-	-	-	-	-	-	-	-	-	-	Ank,Ank_2,Ank_4,Peptidase_M48,Pkinase
HBJHDGGC_00472	163164.WD_1297	2.385e-11	64	COG3240@1|root,COG3240@2|Bacteria	2|Bacteria	I	lipase activity	-	-	-	-	-	-	-	-	-	-	-	-	Autotransporter,Big_3_5,Lipase_GDSL,Pertactin
HBJHDGGC_00616	7159.AAEL017480-PA	1.104e-13	79	COG0666@1|root,KOG4177@2759|Eukaryota,38BVK@33154|Opisthokonta,3BGGV@33208|Metazoa,3CT1S@33213|Bilateria,41TJ6@6656|Arthropoda,3SIDI@50557|Insecta,458BN@7147|Diptera	33208|Metazoa	M	Ankyrin repeat	-	-	-	ko:K05643	ko02010,map02010	-	-	-	ko00000,ko00001,ko02000	3.A.1.211	-	-	Ank,Ank_2,Ank_3,Ank_4,Ank_5,ZU5
HBJHDGGC_00589	163164.WD_0292	8.831e-25	106	COG0666@1|root,COG0666@2|Bacteria	2|Bacteria	G	response to abiotic stimulus	-	-	-	-	-	-	-	-	-	-	-	-	Ank_4
HBJHDGGC_01270	1236908.wNo_00280	8.321e-86	284	COG1196@1|root,COG1196@2|Bacteria	2|Bacteria	D	nuclear chromosome segregation	-	-	-	ko:K18376	-	M00660	-	-	ko00000,ko00002,ko02044	1.C.65.1	-	-	DUF1542,Mob_Pre,Relaxase,YSIRK_signal
HBJHDGGC_00218	570417.WP0906	4.132e-133	424	COG0658@1|root,COG0658@2|Bacteria,1MUKF@1224|Proteobacteria,2TRD5@28211|Alphaproteobacteria,47F86@766|Rickettsiales	766|Rickettsiales	S	Competence protein	-	-	-	ko:K02238	-	M00429	-	-	ko00000,ko00002,ko02044	3.A.11.1,3.A.11.2	-	-	Competence,DUF4131
HBJHDGGC_01008	163164.WD_0550	1.004e-13	77	COG0666@1|root,COG0666@2|Bacteria,1PEAC@1224|Proteobacteria,2UV89@28211|Alphaproteobacteria	28211|Alphaproteobacteria	S	Ankyrin repeat domain protein	-	-	-	-	-	-	-	-	-	-	-	-	-
HBJHDGGC_01090	163164.WD_0401	1.1e-36	138	COG3064@1|root,COG3064@2|Bacteria	2|Bacteria	M	translation initiation factor activity	-	-	-	-	-	-	-	-	-	-	-	-	YkuD
HBJHDGGC_00645	1408445.JHXP01000025_gene528	1.329e-11	75	2B0X6@1|root,31T9Y@2|Bacteria,1QC51@1224|Proteobacteria,1T7TV@1236|Gammaproteobacteria,1JFUG@118969|Legionellales	118969|Legionellales	-	-	-	-	-	-	-	-	-	-	-	-	-	-	-
NKEIAPIH_00678	570417.WP0462	7.008e-85	287	COG0666@1|root,COG0666@2|Bacteria	2|Bacteria	G	response to abiotic stimulus	-	-	-	-	-	-	-	-	-	-	-	-	Ank,Ank_2,Ank_4,Peptidase_M48,Pkinase
NKEIAPIH_00075	163164.WD_1297	2.385e-11	64	COG3240@1|root,COG3240@2|Bacteria	2|Bacteria	I	lipase activity	-	-	-	-	-	-	-	-	-	-	-	-	Autotransporter,Big_3_5,Lipase_GDSL,Pertactin
NKEIAPIH_00431	7159.AAEL017480-PA	1.104e-13	79	COG0666@1|root,KOG4177@2759|Eukaryota,38BVK@33154|Opisthokonta,3BGGV@33208|Metazoa,3CT1S@33213|Bilateria,41TJ6@6656|Arthropoda,3SIDI@50557|Insecta,458BN@7147|Diptera	33208|Metazoa	M	Ankyrin repeat	-	-	-	ko:K05643	ko02010,map02010	-	-	-	ko00000,ko00001,ko02000	3.A.1.211	-	-	Ank,Ank_2,Ank_3,Ank_4,Ank_5,ZU5
NKEIAPIH_00404	163164.WD_0292	8.831e-25	106	COG0666@1|root,COG0666@2|Bacteria	2|Bacteria	G	response to abiotic stimulus	-	-	-	-	-	-	-	-	-	-	-	-	Ank_4
NKEIAPIH_00468	1236908.wNo_00280	8.321e-86	284	COG1196@1|root,COG1196@2|Bacteria	2|Bacteria	D	nuclear chromosome segregation	-	-	-	ko:K18376	-	M00660	-	-	ko00000,ko00002,ko02044	1.C.65.1	-	-	DUF1542,Mob_Pre,Relaxase,YSIRK_signal
NKEIAPIH_00403	570417.WP0906	4.132e-133	424	COG0658@1|root,COG0658@2|Bacteria,1MUKF@1224|Proteobacteria,2TRD5@28211|Alphaproteobacteria,47F86@766|Rickettsiales	766|Rickettsiales	S	Competence protein	-	-	-	ko:K02238	-	M00429	-	-	ko00000,ko00002,ko02044	3.A.11.1,3.A.11.2	-	-	Competence,DUF4131
NKEIAPIH_01074	163164.WD_0550	1.004e-13	77	COG0666@1|root,COG0666@2|Bacteria,1PEAC@1224|Proteobacteria,2UV89@28211|Alphaproteobacteria	28211|Alphaproteobacteria	S	Ankyrin repeat domain protein	-	-	-	-	-	-	-	-	-	-	-	-	-
NKEIAPIH_00849	163164.WD_0401	1.1e-36	138	COG3064@1|root,COG3064@2|Bacteria	2|Bacteria	M	translation initiation factor activity	-	-	-	-	-	-	-	-	-	-	-	-	YkuD
NKEIAPIH_01132	1408445.JHXP01000025_gene528	1.329e-11	75	2B0X6@1|root,31T9Y@2|Bacteria,1QC51@1224|Proteobacteria,1T7TV@1236|Gammaproteobacteria,1JFUG@118969|Legionellales	118969|Legionellales	-	-	-	-	-	-	-	-	-	-	-	-	-	-	-
IFIOFHOB_00323	570417.WP0462	7.008e-85	287	COG0666@1|root,COG0666@2|Bacteria	2|Bacteria	G	response to abiotic stimulus	-	-	-	-	-	-	-	-	-	-	-	-	Ank,Ank_2,Ank_4,Peptidase_M48,Pkinase
IFIOFHOB_00248	163164.WD_1297	2.385e-11	64	COG3240@1|root,COG3240@2|Bacteria	2|Bacteria	I	lipase activity	-	-	-	-	-	-	-	-	-	-	-	-	Autotransporter,Big_3_5,Lipase_GDSL,Pertactin
IFIOFHOB_00688	7159.AAEL017480-PA	1.104e-13	79	COG0666@1|root,KOG4177@2759|Eukaryota,38BVK@33154|Opisthokonta,3BGGV@33208|Metazoa,3CT1S@33213|Bilateria,41TJ6@6656|Arthropoda,3SIDI@50557|Insecta,458BN@7147|Diptera	33208|Metazoa	M	Ankyrin repeat	-	-	-	ko:K05643	ko02010,map02010	-	-	-	ko00000,ko00001,ko02000	3.A.1.211	-	-	Ank,Ank_2,Ank_3,Ank_4,Ank_5,ZU5
IFIOFHOB_00715	163164.WD_0292	8.831e-25	106	COG0666@1|root,COG0666@2|Bacteria	2|Bacteria	G	response to abiotic stimulus	-	-	-	-	-	-	-	-	-	-	-	-	Ank_4
IFIOFHOB_00308	1236908.wNo_00280	8.321e-86	284	COG1196@1|root,COG1196@2|Bacteria	2|Bacteria	D	nuclear chromosome segregation	-	-	-	ko:K18376	-	M00660	-	-	ko00000,ko00002,ko02044	1.C.65.1	-	-	DUF1542,Mob_Pre,Relaxase,YSIRK_signal
IFIOFHOB_00031	570417.WP0906	4.132e-133	424	COG0658@1|root,COG0658@2|Bacteria,1MUKF@1224|Proteobacteria,2TRD5@28211|Alphaproteobacteria,47F86@766|Rickettsiales	766|Rickettsiales	S	Competence protein	-	-	-	ko:K02238	-	M00429	-	-	ko00000,ko00002,ko02044	3.A.11.1,3.A.11.2	-	-	Competence,DUF4131
IFIOFHOB_00895	163164.WD_0550	1.004e-13	77	COG0666@1|root,COG0666@2|Bacteria,1PEAC@1224|Proteobacteria,2UV89@28211|Alphaproteobacteria	28211|Alphaproteobacteria	S	Ankyrin repeat domain protein	-	-	-	-	-	-	-	-	-	-	-	-	-
IFIOFHOB_00572	163164.WD_0401	1.1e-36	138	COG3064@1|root,COG3064@2|Bacteria	2|Bacteria	M	translation initiation factor activity	-	-	-	-	-	-	-	-	-	-	-	-	YkuD
IFIOFHOB_00148	1408445.JHXP01000025_gene528	1.329e-11	75	2B0X6@1|root,31T9Y@2|Bacteria,1QC51@1224|Proteobacteria,1T7TV@1236|Gammaproteobacteria,1JFUG@118969|Legionellales	118969|Legionellales	-	-	-	-	-	-	-	-	-	-	-	-	-	-	-
IIEGHNLG_00065	570417.WP0462	7.008e-85	287	COG0666@1|root,COG0666@2|Bacteria	2|Bacteria	G	response to abiotic stimulus	-	-	-	-	-	-	-	-	-	-	-	-	Ank,Ank_2,Ank_4,Peptidase_M48,Pkinase
IIEGHNLG_00510	163164.WD_1297	2.385e-11	64	COG3240@1|root,COG3240@2|Bacteria	2|Bacteria	I	lipase activity	-	-	-	-	-	-	-	-	-	-	-	-	Autotransporter,Big_3_5,Lipase_GDSL,Pertactin
IIEGHNLG_01208	7159.AAEL017480-PA	1.104e-13	79	COG0666@1|root,KOG4177@2759|Eukaryota,38BVK@33154|Opisthokonta,3BGGV@33208|Metazoa,3CT1S@33213|Bilateria,41TJ6@6656|Arthropoda,3SIDI@50557|Insecta,458BN@7147|Diptera	33208|Metazoa	M	Ankyrin repeat	-	-	-	ko:K05643	ko02010,map02010	-	-	-	ko00000,ko00001,ko02000	3.A.1.211	-	-	Ank,Ank_2,Ank_3,Ank_4,Ank_5,ZU5
IIEGHNLG_01235	163164.WD_0292	8.831e-25	106	COG0666@1|root,COG0666@2|Bacteria	2|Bacteria	G	response to abiotic stimulus	-	-	-	-	-	-	-	-	-	-	-	-	Ank_4
IIEGHNLG_01139	1236908.wNo_00280	8.321e-86	284	COG1196@1|root,COG1196@2|Bacteria	2|Bacteria	D	nuclear chromosome segregation	-	-	-	ko:K18376	-	M00660	-	-	ko00000,ko00002,ko02044	1.C.65.1	-	-	DUF1542,Mob_Pre,Relaxase,YSIRK_signal
IIEGHNLG_00008	570417.WP0906	4.132e-133	424	COG0658@1|root,COG0658@2|Bacteria,1MUKF@1224|Proteobacteria,2TRD5@28211|Alphaproteobacteria,47F86@766|Rickettsiales	766|Rickettsiales	S	Competence protein	-	-	-	ko:K02238	-	M00429	-	-	ko00000,ko00002,ko02044	3.A.11.1,3.A.11.2	-	-	Competence,DUF4131
IIEGHNLG_00232	163164.WD_0550	1.004e-13	77	COG0666@1|root,COG0666@2|Bacteria,1PEAC@1224|Proteobacteria,2UV89@28211|Alphaproteobacteria	28211|Alphaproteobacteria	S	Ankyrin repeat domain protein	-	-	-	-	-	-	-	-	-	-	-	-	-
IIEGHNLG_01076	163164.WD_0401	1.1e-36	138	COG3064@1|root,COG3064@2|Bacteria	2|Bacteria	M	translation initiation factor activity	-	-	-	-	-	-	-	-	-	-	-	-	YkuD
IIEGHNLG_00554	1408445.JHXP01000025_gene528	1.329e-11	75	2B0X6@1|root,31T9Y@2|Bacteria,1QC51@1224|Proteobacteria,1T7TV@1236|Gammaproteobacteria,1JFUG@118969|Legionellales	118969|Legionellales	-	-	-	-	-	-	-	-	-	-	-	-	-	-	-
FKKGPCMC_00007	570417.WP0462	7.008e-85	287	COG0666@1|root,COG0666@2|Bacteria	2|Bacteria	G	response to abiotic stimulus	-	-	-	-	-	-	-	-	-	-	-	-	Ank,Ank_2,Ank_4,Peptidase_M48,Pkinase
FKKGPCMC_00304	163164.WD_1297	2.385e-11	64	COG3240@1|root,COG3240@2|Bacteria	2|Bacteria	I	lipase activity	-	-	-	-	-	-	-	-	-	-	-	-	Autotransporter,Big_3_5,Lipase_GDSL,Pertactin
FKKGPCMC_00429	7159.AAEL017480-PA	1.104e-13	79	COG0666@1|root,KOG4177@2759|Eukaryota,38BVK@33154|Opisthokonta,3BGGV@33208|Metazoa,3CT1S@33213|Bilateria,41TJ6@6656|Arthropoda,3SIDI@50557|Insecta,458BN@7147|Diptera	33208|Metazoa	M	Ankyrin repeat	-	-	-	ko:K05643	ko02010,map02010	-	-	-	ko00000,ko00001,ko02000	3.A.1.211	-	-	Ank,Ank_2,Ank_3,Ank_4,Ank_5,ZU5
FKKGPCMC_00402	163164.WD_0292	8.831e-25	106	COG0666@1|root,COG0666@2|Bacteria	2|Bacteria	G	response to abiotic stimulus	-	-	-	-	-	-	-	-	-	-	-	-	Ank_4
FKKGPCMC_00977	1236908.wNo_00280	8.321e-86	284	COG1196@1|root,COG1196@2|Bacteria	2|Bacteria	D	nuclear chromosome segregation	-	-	-	ko:K18376	-	M00660	-	-	ko00000,ko00002,ko02044	1.C.65.1	-	-	DUF1542,Mob_Pre,Relaxase,YSIRK_signal
FKKGPCMC_00790	570417.WP0906	4.132e-133	424	COG0658@1|root,COG0658@2|Bacteria,1MUKF@1224|Proteobacteria,2TRD5@28211|Alphaproteobacteria,47F86@766|Rickettsiales	766|Rickettsiales	S	Competence protein	-	-	-	ko:K02238	-	M00429	-	-	ko00000,ko00002,ko02044	3.A.11.1,3.A.11.2	-	-	Competence,DUF4131
FKKGPCMC_00917	163164.WD_0550	1.004e-13	77	COG0666@1|root,COG0666@2|Bacteria,1PEAC@1224|Proteobacteria,2UV89@28211|Alphaproteobacteria	28211|Alphaproteobacteria	S	Ankyrin repeat domain protein	-	-	-	-	-	-	-	-	-	-	-	-	-
FKKGPCMC_01147	163164.WD_0401	1.1e-36	138	COG3064@1|root,COG3064@2|Bacteria	2|Bacteria	M	translation initiation factor activity	-	-	-	-	-	-	-	-	-	-	-	-	YkuD
FKKGPCMC_01024	1408445.JHXP01000025_gene528	1.329e-11	75	2B0X6@1|root,31T9Y@2|Bacteria,1QC51@1224|Proteobacteria,1T7TV@1236|Gammaproteobacteria,1JFUG@118969|Legionellales	118969|Legionellales	-	-	-	-	-	-	-	-	-	-	-	-	-	-	-
DNFOEJIN_00797	570417.WP0462	7.008e-85	287	COG0666@1|root,COG0666@2|Bacteria	2|Bacteria	G	response to abiotic stimulus	-	-	-	-	-	-	-	-	-	-	-	-	Ank,Ank_2,Ank_4,Peptidase_M48,Pkinase
DNFOEJIN_00715	163164.WD_1297	2.385e-11	64	COG3240@1|root,COG3240@2|Bacteria	2|Bacteria	I	lipase activity	-	-	-	-	-	-	-	-	-	-	-	-	Autotransporter,Big_3_5,Lipase_GDSL,Pertactin
DNFOEJIN_00166	7159.AAEL017480-PA	1.104e-13	79	COG0666@1|root,KOG4177@2759|Eukaryota,38BVK@33154|Opisthokonta,3BGGV@33208|Metazoa,3CT1S@33213|Bilateria,41TJ6@6656|Arthropoda,3SIDI@50557|Insecta,458BN@7147|Diptera	33208|Metazoa	M	Ankyrin repeat	-	-	-	ko:K05643	ko02010,map02010	-	-	-	ko00000,ko00001,ko02000	3.A.1.211	-	-	Ank,Ank_2,Ank_3,Ank_4,Ank_5,ZU5
DNFOEJIN_00139	163164.WD_0292	8.831e-25	106	COG0666@1|root,COG0666@2|Bacteria	2|Bacteria	G	response to abiotic stimulus	-	-	-	-	-	-	-	-	-	-	-	-	Ank_4
DNFOEJIN_00655	1236908.wNo_00280	8.321e-86	284	COG1196@1|root,COG1196@2|Bacteria	2|Bacteria	D	nuclear chromosome segregation	-	-	-	ko:K18376	-	M00660	-	-	ko00000,ko00002,ko02044	1.C.65.1	-	-	DUF1542,Mob_Pre,Relaxase,YSIRK_signal
DNFOEJIN_00012	570417.WP0906	4.132e-133	424	COG0658@1|root,COG0658@2|Bacteria,1MUKF@1224|Proteobacteria,2TRD5@28211|Alphaproteobacteria,47F86@766|Rickettsiales	766|Rickettsiales	S	Competence protein	-	-	-	ko:K02238	-	M00429	-	-	ko00000,ko00002,ko02044	3.A.11.1,3.A.11.2	-	-	Competence,DUF4131
DNFOEJIN_00025	163164.WD_0550	1.004e-13	77	COG0666@1|root,COG0666@2|Bacteria,1PEAC@1224|Proteobacteria,2UV89@28211|Alphaproteobacteria	28211|Alphaproteobacteria	S	Ankyrin repeat domain protein	-	-	-	-	-	-	-	-	-	-	-	-	-
DNFOEJIN_01144	163164.WD_0401	1.1e-36	138	COG3064@1|root,COG3064@2|Bacteria	2|Bacteria	M	translation initiation factor activity	-	-	-	-	-	-	-	-	-	-	-	-	YkuD
DNFOEJIN_00433	1408445.JHXP01000025_gene528	1.329e-11	75	2B0X6@1|root,31T9Y@2|Bacteria,1QC51@1224|Proteobacteria,1T7TV@1236|Gammaproteobacteria,1JFUG@118969|Legionellales	118969|Legionellales	-	-	-	-	-	-	-	-	-	-	-	-	-	-	-
PPEGIFHF_00113	570417.WP0462	7.008e-85	287	COG0666@1|root,COG0666@2|Bacteria	2|Bacteria	G	response to abiotic stimulus	-	-	-	-	-	-	-	-	-	-	-	-	Ank,Ank_2,Ank_4,Peptidase_M48,Pkinase
PPEGIFHF_00463	163164.WD_1297	2.385e-11	64	COG3240@1|root,COG3240@2|Bacteria	2|Bacteria	I	lipase activity	-	-	-	-	-	-	-	-	-	-	-	-	Autotransporter,Big_3_5,Lipase_GDSL,Pertactin
PPEGIFHF_00016	7159.AAEL017480-PA	1.104e-13	79	COG0666@1|root,KOG4177@2759|Eukaryota,38BVK@33154|Opisthokonta,3BGGV@33208|Metazoa,3CT1S@33213|Bilateria,41TJ6@6656|Arthropoda,3SIDI@50557|Insecta,458BN@7147|Diptera	33208|Metazoa	M	Ankyrin repeat	-	-	-	ko:K05643	ko02010,map02010	-	-	-	ko00000,ko00001,ko02000	3.A.1.211	-	-	Ank,Ank_2,Ank_3,Ank_4,Ank_5,ZU5
PPEGIFHF_00075	163164.WD_0292	8.831e-25	106	COG0666@1|root,COG0666@2|Bacteria	2|Bacteria	G	response to abiotic stimulus	-	-	-	-	-	-	-	-	-	-	-	-	Ank_4
PPEGIFHF_01205	1236908.wNo_00280	8.321e-86	284	COG1196@1|root,COG1196@2|Bacteria	2|Bacteria	D	nuclear chromosome segregation	-	-	-	ko:K18376	-	M00660	-	-	ko00000,ko00002,ko02044	1.C.65.1	-	-	DUF1542,Mob_Pre,Relaxase,YSIRK_signal
PPEGIFHF_01161	570417.WP0906	4.132e-133	424	COG0658@1|root,COG0658@2|Bacteria,1MUKF@1224|Proteobacteria,2TRD5@28211|Alphaproteobacteria,47F86@766|Rickettsiales	766|Rickettsiales	S	Competence protein	-	-	-	ko:K02238	-	M00429	-	-	ko00000,ko00002,ko02044	3.A.11.1,3.A.11.2	-	-	Competence,DUF4131
PPEGIFHF_00499	163164.WD_0550	1.004e-13	77	COG0666@1|root,COG0666@2|Bacteria,1PEAC@1224|Proteobacteria,2UV89@28211|Alphaproteobacteria	28211|Alphaproteobacteria	S	Ankyrin repeat domain protein	-	-	-	-	-	-	-	-	-	-	-	-	-
PPEGIFHF_00625	163164.WD_0401	1.1e-36	138	COG3064@1|root,COG3064@2|Bacteria	2|Bacteria	M	translation initiation factor activity	-	-	-	-	-	-	-	-	-	-	-	-	YkuD
PPEGIFHF_00050	1408445.JHXP01000032_gene1185	4.889e-07	54	COG5238@1|root,COG5238@2|Bacteria,1R1DG@1224|Proteobacteria,1T4YG@1236|Gammaproteobacteria,1JDDK@118969|Legionellales	118969|Legionellales	AT	GTPase activator activity	-	-	-	-	-	-	-	-	-	-	-	-	LRR_6
NPLFIJGK_00163	570417.WP0462	7.008e-85	287	COG0666@1|root,COG0666@2|Bacteria	2|Bacteria	G	response to abiotic stimulus	-	-	-	-	-	-	-	-	-	-	-	-	Ank,Ank_2,Ank_4,Peptidase_M48,Pkinase
NPLFIJGK_00032	163164.WD_1297	2.385e-11	64	COG3240@1|root,COG3240@2|Bacteria	2|Bacteria	I	lipase activity	-	-	-	-	-	-	-	-	-	-	-	-	Autotransporter,Big_3_5,Lipase_GDSL,Pertactin
NPLFIJGK_00666	7159.AAEL017480-PA	1.104e-13	79	COG0666@1|root,KOG4177@2759|Eukaryota,38BVK@33154|Opisthokonta,3BGGV@33208|Metazoa,3CT1S@33213|Bilateria,41TJ6@6656|Arthropoda,3SIDI@50557|Insecta,458BN@7147|Diptera	33208|Metazoa	M	Ankyrin repeat	-	-	-	ko:K05643	ko02010,map02010	-	-	-	ko00000,ko00001,ko02000	3.A.1.211	-	-	Ank,Ank_2,Ank_3,Ank_4,Ank_5,ZU5
NPLFIJGK_00639	163164.WD_0292	8.831e-25	106	COG0666@1|root,COG0666@2|Bacteria	2|Bacteria	G	response to abiotic stimulus	-	-	-	-	-	-	-	-	-	-	-	-	Ank_4
NPLFIJGK_00777	1236908.wNo_00280	8.321e-86	284	COG1196@1|root,COG1196@2|Bacteria	2|Bacteria	D	nuclear chromosome segregation	-	-	-	ko:K18376	-	M00660	-	-	ko00000,ko00002,ko02044	1.C.65.1	-	-	DUF1542,Mob_Pre,Relaxase,YSIRK_signal
NPLFIJGK_00830	570417.WP0906	4.132e-133	424	COG0658@1|root,COG0658@2|Bacteria,1MUKF@1224|Proteobacteria,2TRD5@28211|Alphaproteobacteria,47F86@766|Rickettsiales	766|Rickettsiales	S	Competence protein	-	-	-	ko:K02238	-	M00429	-	-	ko00000,ko00002,ko02044	3.A.11.1,3.A.11.2	-	-	Competence,DUF4131
NPLFIJGK_01191	163164.WD_0550	1.004e-13	77	COG0666@1|root,COG0666@2|Bacteria,1PEAC@1224|Proteobacteria,2UV89@28211|Alphaproteobacteria	28211|Alphaproteobacteria	S	Ankyrin repeat domain protein	-	-	-	-	-	-	-	-	-	-	-	-	-
NPLFIJGK_00917	163164.WD_0401	1.1e-36	138	COG3064@1|root,COG3064@2|Bacteria	2|Bacteria	M	translation initiation factor activity	-	-	-	-	-	-	-	-	-	-	-	-	YkuD
NPLFIJGK_00128	1408445.JHXP01000025_gene528	1.329e-11	75	2B0X6@1|root,31T9Y@2|Bacteria,1QC51@1224|Proteobacteria,1T7TV@1236|Gammaproteobacteria,1JFUG@118969|Legionellales	118969|Legionellales	-	-	-	-	-	-	-	-	-	-	-	-	-	-	-
IMBLGKFC_00485	570417.WP0462	7.008e-85	287	COG0666@1|root,COG0666@2|Bacteria	2|Bacteria	G	response to abiotic stimulus	-	-	-	-	-	-	-	-	-	-	-	-	Ank,Ank_2,Ank_4,Peptidase_M48,Pkinase
IMBLGKFC_00107	163164.WD_1297	2.385e-11	64	COG3240@1|root,COG3240@2|Bacteria	2|Bacteria	I	lipase activity	-	-	-	-	-	-	-	-	-	-	-	-	Autotransporter,Big_3_5,Lipase_GDSL,Pertactin
IMBLGKFC_00801	7159.AAEL017480-PA	1.104e-13	79	COG0666@1|root,KOG4177@2759|Eukaryota,38BVK@33154|Opisthokonta,3BGGV@33208|Metazoa,3CT1S@33213|Bilateria,41TJ6@6656|Arthropoda,3SIDI@50557|Insecta,458BN@7147|Diptera	33208|Metazoa	M	Ankyrin repeat	-	-	-	ko:K05643	ko02010,map02010	-	-	-	ko00000,ko00001,ko02000	3.A.1.211	-	-	Ank,Ank_2,Ank_3,Ank_4,Ank_5,ZU5
IMBLGKFC_00774	163164.WD_0292	8.831e-25	106	COG0666@1|root,COG0666@2|Bacteria	2|Bacteria	G	response to abiotic stimulus	-	-	-	-	-	-	-	-	-	-	-	-	Ank_4
IMBLGKFC_00380	1236908.wNo_00280	8.321e-86	284	COG1196@1|root,COG1196@2|Bacteria	2|Bacteria	D	nuclear chromosome segregation	-	-	-	ko:K18376	-	M00660	-	-	ko00000,ko00002,ko02044	1.C.65.1	-	-	DUF1542,Mob_Pre,Relaxase,YSIRK_signal
IMBLGKFC_00484	570417.WP0906	4.132e-133	424	COG0658@1|root,COG0658@2|Bacteria,1MUKF@1224|Proteobacteria,2TRD5@28211|Alphaproteobacteria,47F86@766|Rickettsiales	766|Rickettsiales	S	Competence protein	-	-	-	ko:K02238	-	M00429	-	-	ko00000,ko00002,ko02044	3.A.11.1,3.A.11.2	-	-	Competence,DUF4131
IMBLGKFC_00152	163164.WD_0550	1.004e-13	77	COG0666@1|root,COG0666@2|Bacteria,1PEAC@1224|Proteobacteria,2UV89@28211|Alphaproteobacteria	28211|Alphaproteobacteria	S	Ankyrin repeat domain protein	-	-	-	-	-	-	-	-	-	-	-	-	-
IMBLGKFC_00907	163164.WD_0401	1.1e-36	138	COG3064@1|root,COG3064@2|Bacteria	2|Bacteria	M	translation initiation factor activity	-	-	-	-	-	-	-	-	-	-	-	-	YkuD
IMBLGKFC_00213	1408445.JHXP01000025_gene528	1.329e-11	75	2B0X6@1|root,31T9Y@2|Bacteria,1QC51@1224|Proteobacteria,1T7TV@1236|Gammaproteobacteria,1JFUG@118969|Legionellales	118969|Legionellales	-	-	-	-	-	-	-	-	-	-	-	-	-	-	-
LOKELNGC_01029	570417.WP0462	7.008e-85	287	COG0666@1|root,COG0666@2|Bacteria	2|Bacteria	G	response to abiotic stimulus	-	-	-	-	-	-	-	-	-	-	-	-	Ank,Ank_2,Ank_4,Peptidase_M48,Pkinase
LOKELNGC_00157	163164.WD_1297	2.385e-11	64	COG3240@1|root,COG3240@2|Bacteria	2|Bacteria	I	lipase activity	-	-	-	-	-	-	-	-	-	-	-	-	Autotransporter,Big_3_5,Lipase_GDSL,Pertactin
LOKELNGC_01157	7159.AAEL017480-PA	1.104e-13	79	COG0666@1|root,KOG4177@2759|Eukaryota,38BVK@33154|Opisthokonta,3BGGV@33208|Metazoa,3CT1S@33213|Bilateria,41TJ6@6656|Arthropoda,3SIDI@50557|Insecta,458BN@7147|Diptera	33208|Metazoa	M	Ankyrin repeat	-	-	-	ko:K05643	ko02010,map02010	-	-	-	ko00000,ko00001,ko02000	3.A.1.211	-	-	Ank,Ank_2,Ank_3,Ank_4,Ank_5,ZU5
LOKELNGC_01130	163164.WD_0292	8.831e-25	106	COG0666@1|root,COG0666@2|Bacteria	2|Bacteria	G	response to abiotic stimulus	-	-	-	-	-	-	-	-	-	-	-	-	Ank_4
LOKELNGC_00388	1236908.wNo_00280	8.321e-86	284	COG1196@1|root,COG1196@2|Bacteria	2|Bacteria	D	nuclear chromosome segregation	-	-	-	ko:K18376	-	M00660	-	-	ko00000,ko00002,ko02044	1.C.65.1	-	-	DUF1542,Mob_Pre,Relaxase,YSIRK_signal
LOKELNGC_01116	570417.WP0906	4.132e-133	424	COG0658@1|root,COG0658@2|Bacteria,1MUKF@1224|Proteobacteria,2TRD5@28211|Alphaproteobacteria,47F86@766|Rickettsiales	766|Rickettsiales	S	Competence protein	-	-	-	ko:K02238	-	M00429	-	-	ko00000,ko00002,ko02044	3.A.11.1,3.A.11.2	-	-	Competence,DUF4131
LOKELNGC_00993	163164.WD_0550	1.004e-13	77	COG0666@1|root,COG0666@2|Bacteria,1PEAC@1224|Proteobacteria,2UV89@28211|Alphaproteobacteria	28211|Alphaproteobacteria	S	Ankyrin repeat domain protein	-	-	-	-	-	-	-	-	-	-	-	-	-
LOKELNGC_00761	163164.WD_0401	1.1e-36	138	COG3064@1|root,COG3064@2|Bacteria	2|Bacteria	M	translation initiation factor activity	-	-	-	-	-	-	-	-	-	-	-	-	YkuD
LOKELNGC_01201	1408445.JHXP01000025_gene528	1.329e-11	75	2B0X6@1|root,31T9Y@2|Bacteria,1QC51@1224|Proteobacteria,1T7TV@1236|Gammaproteobacteria,1JFUG@118969|Legionellales	118969|Legionellales	-	-	-	-	-	-	-	-	-	-	-	-	-	-	-
EAKDMJBH_00544	570417.WP0462	7.008e-85	287	COG0666@1|root,COG0666@2|Bacteria	2|Bacteria	G	response to abiotic stimulus	-	-	-	-	-	-	-	-	-	-	-	-	Ank,Ank_2,Ank_4,Peptidase_M48,Pkinase
EAKDMJBH_00288	163164.WD_1297	2.385e-11	64	COG3240@1|root,COG3240@2|Bacteria	2|Bacteria	I	lipase activity	-	-	-	-	-	-	-	-	-	-	-	-	Autotransporter,Big_3_5,Lipase_GDSL,Pertactin
EAKDMJBH_00504	7159.AAEL017480-PA	1.104e-13	79	COG0666@1|root,KOG4177@2759|Eukaryota,38BVK@33154|Opisthokonta,3BGGV@33208|Metazoa,3CT1S@33213|Bilateria,41TJ6@6656|Arthropoda,3SIDI@50557|Insecta,458BN@7147|Diptera	33208|Metazoa	M	Ankyrin repeat	-	-	-	ko:K05643	ko02010,map02010	-	-	-	ko00000,ko00001,ko02000	3.A.1.211	-	-	Ank,Ank_2,Ank_3,Ank_4,Ank_5,ZU5
EAKDMJBH_00477	163164.WD_0292	8.831e-25	106	COG0666@1|root,COG0666@2|Bacteria	2|Bacteria	G	response to abiotic stimulus	-	-	-	-	-	-	-	-	-	-	-	-	Ank_4
EAKDMJBH_01011	1236908.wNo_00280	8.321e-86	284	COG1196@1|root,COG1196@2|Bacteria	2|Bacteria	D	nuclear chromosome segregation	-	-	-	ko:K18376	-	M00660	-	-	ko00000,ko00002,ko02044	1.C.65.1	-	-	DUF1542,Mob_Pre,Relaxase,YSIRK_signal
EAKDMJBH_00078	570417.WP0906	4.132e-133	424	COG0658@1|root,COG0658@2|Bacteria,1MUKF@1224|Proteobacteria,2TRD5@28211|Alphaproteobacteria,47F86@766|Rickettsiales	766|Rickettsiales	S	Competence protein	-	-	-	ko:K02238	-	M00429	-	-	ko00000,ko00002,ko02044	3.A.11.1,3.A.11.2	-	-	Competence,DUF4131
EAKDMJBH_01046	163164.WD_0550	1.004e-13	77	COG0666@1|root,COG0666@2|Bacteria,1PEAC@1224|Proteobacteria,2UV89@28211|Alphaproteobacteria	28211|Alphaproteobacteria	S	Ankyrin repeat domain protein	-	-	-	-	-	-	-	-	-	-	-	-	-
EAKDMJBH_00860	163164.WD_0401	1.1e-36	138	COG3064@1|root,COG3064@2|Bacteria	2|Bacteria	M	translation initiation factor activity	-	-	-	-	-	-	-	-	-	-	-	-	YkuD
EAKDMJBH_01223	1408445.JHXP01000025_gene528	1.329e-11	75	2B0X6@1|root,31T9Y@2|Bacteria,1QC51@1224|Proteobacteria,1T7TV@1236|Gammaproteobacteria,1JFUG@118969|Legionellales	118969|Legionellales	-	-	-	-	-	-	-	-	-	-	-	-	-	-	-
CJDKOGBI_00881	570417.WP0462	7.008e-85	287	COG0666@1|root,COG0666@2|Bacteria	2|Bacteria	G	response to abiotic stimulus	-	-	-	-	-	-	-	-	-	-	-	-	Ank,Ank_2,Ank_4,Peptidase_M48,Pkinase
CJDKOGBI_00565	163164.WD_1297	2.385e-11	64	COG3240@1|root,COG3240@2|Bacteria	2|Bacteria	I	lipase activity	-	-	-	-	-	-	-	-	-	-	-	-	Autotransporter,Big_3_5,Lipase_GDSL,Pertactin
CJDKOGBI_00049	7159.AAEL017480-PA	1.104e-13	79	COG0666@1|root,KOG4177@2759|Eukaryota,38BVK@33154|Opisthokonta,3BGGV@33208|Metazoa,3CT1S@33213|Bilateria,41TJ6@6656|Arthropoda,3SIDI@50557|Insecta,458BN@7147|Diptera	33208|Metazoa	M	Ankyrin repeat	-	-	-	ko:K05643	ko02010,map02010	-	-	-	ko00000,ko00001,ko02000	3.A.1.211	-	-	Ank,Ank_2,Ank_3,Ank_4,Ank_5,ZU5
CJDKOGBI_00022	163164.WD_0292	8.831e-25	106	COG0666@1|root,COG0666@2|Bacteria	2|Bacteria	G	response to abiotic stimulus	-	-	-	-	-	-	-	-	-	-	-	-	Ank_4
CJDKOGBI_00654	1236908.wNo_00280	8.321e-86	284	COG1196@1|root,COG1196@2|Bacteria	2|Bacteria	D	nuclear chromosome segregation	-	-	-	ko:K18376	-	M00660	-	-	ko00000,ko00002,ko02044	1.C.65.1	-	-	DUF1542,Mob_Pre,Relaxase,YSIRK_signal
CJDKOGBI_00586	570417.WP0906	4.132e-133	424	COG0658@1|root,COG0658@2|Bacteria,1MUKF@1224|Proteobacteria,2TRD5@28211|Alphaproteobacteria,47F86@766|Rickettsiales	766|Rickettsiales	S	Competence protein	-	-	-	ko:K02238	-	M00429	-	-	ko00000,ko00002,ko02044	3.A.11.1,3.A.11.2	-	-	Competence,DUF4131
CJDKOGBI_00775	163164.WD_0550	1.004e-13	77	COG0666@1|root,COG0666@2|Bacteria,1PEAC@1224|Proteobacteria,2UV89@28211|Alphaproteobacteria	28211|Alphaproteobacteria	S	Ankyrin repeat domain protein	-	-	-	-	-	-	-	-	-	-	-	-	-
CJDKOGBI_01016	163164.WD_0401	1.1e-36	138	COG3064@1|root,COG3064@2|Bacteria	2|Bacteria	M	translation initiation factor activity	-	-	-	-	-	-	-	-	-	-	-	-	YkuD
CJDKOGBI_00071	1408445.JHXP01000025_gene528	1.329e-11	75	2B0X6@1|root,31T9Y@2|Bacteria,1QC51@1224|Proteobacteria,1T7TV@1236|Gammaproteobacteria,1JFUG@118969|Legionellales	118969|Legionellales	-	-	-	-	-	-	-	-	-	-	-	-	-	-	-
OBPFFLEI_00021	570417.WP0462	7.008e-85	287	COG0666@1|root,COG0666@2|Bacteria	2|Bacteria	G	response to abiotic stimulus	-	-	-	-	-	-	-	-	-	-	-	-	Ank,Ank_2,Ank_4,Peptidase_M48,Pkinase
OBPFFLEI_00623	163164.WD_1297	2.385e-11	64	COG3240@1|root,COG3240@2|Bacteria	2|Bacteria	I	lipase activity	-	-	-	-	-	-	-	-	-	-	-	-	Autotransporter,Big_3_5,Lipase_GDSL,Pertactin
OBPFFLEI_01128	7159.AAEL017480-PA	1.104e-13	79	COG0666@1|root,KOG4177@2759|Eukaryota,38BVK@33154|Opisthokonta,3BGGV@33208|Metazoa,3CT1S@33213|Bilateria,41TJ6@6656|Arthropoda,3SIDI@50557|Insecta,458BN@7147|Diptera	33208|Metazoa	M	Ankyrin repeat	-	-	-	ko:K05643	ko02010,map02010	-	-	-	ko00000,ko00001,ko02000	3.A.1.211	-	-	Ank,Ank_2,Ank_3,Ank_4,Ank_5,ZU5
OBPFFLEI_01155	163164.WD_0292	8.831e-25	106	COG0666@1|root,COG0666@2|Bacteria	2|Bacteria	G	response to abiotic stimulus	-	-	-	-	-	-	-	-	-	-	-	-	Ank_4
OBPFFLEI_00074	1236908.wNo_00280	8.321e-86	284	COG1196@1|root,COG1196@2|Bacteria	2|Bacteria	D	nuclear chromosome segregation	-	-	-	ko:K18376	-	M00660	-	-	ko00000,ko00002,ko02044	1.C.65.1	-	-	DUF1542,Mob_Pre,Relaxase,YSIRK_signal
OBPFFLEI_00150	570417.WP0906	4.132e-133	424	COG0658@1|root,COG0658@2|Bacteria,1MUKF@1224|Proteobacteria,2TRD5@28211|Alphaproteobacteria,47F86@766|Rickettsiales	766|Rickettsiales	S	Competence protein	-	-	-	ko:K02238	-	M00429	-	-	ko00000,ko00002,ko02044	3.A.11.1,3.A.11.2	-	-	Competence,DUF4131
OBPFFLEI_00319	163164.WD_0550	1.004e-13	77	COG0666@1|root,COG0666@2|Bacteria,1PEAC@1224|Proteobacteria,2UV89@28211|Alphaproteobacteria	28211|Alphaproteobacteria	S	Ankyrin repeat domain protein	-	-	-	-	-	-	-	-	-	-	-	-	-
OBPFFLEI_01214	163164.WD_0401	1.1e-36	138	COG3064@1|root,COG3064@2|Bacteria	2|Bacteria	M	translation initiation factor activity	-	-	-	-	-	-	-	-	-	-	-	-	YkuD
OBPFFLEI_00577	1408445.JHXP01000025_gene528	1.329e-11	75	2B0X6@1|root,31T9Y@2|Bacteria,1QC51@1224|Proteobacteria,1T7TV@1236|Gammaproteobacteria,1JFUG@118969|Legionellales	118969|Legionellales	-	-	-	-	-	-	-	-	-	-	-	-	-	-	-
CKPNCPLB_00812	570417.WP0462	7.008e-85	287	COG0666@1|root,COG0666@2|Bacteria	2|Bacteria	G	response to abiotic stimulus	-	-	-	-	-	-	-	-	-	-	-	-	Ank,Ank_2,Ank_4,Peptidase_M48,Pkinase
CKPNCPLB_01045	163164.WD_1297	2.385e-11	64	COG3240@1|root,COG3240@2|Bacteria	2|Bacteria	I	lipase activity	-	-	-	-	-	-	-	-	-	-	-	-	Autotransporter,Big_3_5,Lipase_GDSL,Pertactin
CKPNCPLB_01267	7159.AAEL017480-PA	1.104e-13	79	COG0666@1|root,KOG4177@2759|Eukaryota,38BVK@33154|Opisthokonta,3BGGV@33208|Metazoa,3CT1S@33213|Bilateria,41TJ6@6656|Arthropoda,3SIDI@50557|Insecta,458BN@7147|Diptera	33208|Metazoa	M	Ankyrin repeat	-	-	-	ko:K05643	ko02010,map02010	-	-	-	ko00000,ko00001,ko02000	3.A.1.211	-	-	Ank,Ank_2,Ank_3,Ank_4,Ank_5,ZU5
CKPNCPLB_01240	163164.WD_0292	8.831e-25	106	COG0666@1|root,COG0666@2|Bacteria	2|Bacteria	G	response to abiotic stimulus	-	-	-	-	-	-	-	-	-	-	-	-	Ank_4
CKPNCPLB_00128	1236908.wNo_00280	8.321e-86	284	COG1196@1|root,COG1196@2|Bacteria	2|Bacteria	D	nuclear chromosome segregation	-	-	-	ko:K18376	-	M00660	-	-	ko00000,ko00002,ko02044	1.C.65.1	-	-	DUF1542,Mob_Pre,Relaxase,YSIRK_signal
CKPNCPLB_00970	570417.WP0906	4.132e-133	424	COG0658@1|root,COG0658@2|Bacteria,1MUKF@1224|Proteobacteria,2TRD5@28211|Alphaproteobacteria,47F86@766|Rickettsiales	766|Rickettsiales	S	Competence protein	-	-	-	ko:K02238	-	M00429	-	-	ko00000,ko00002,ko02044	3.A.11.1,3.A.11.2	-	-	Competence,DUF4131
CKPNCPLB_00417	163164.WD_0550	1.004e-13	77	COG0666@1|root,COG0666@2|Bacteria,1PEAC@1224|Proteobacteria,2UV89@28211|Alphaproteobacteria	28211|Alphaproteobacteria	S	Ankyrin repeat domain protein	-	-	-	-	-	-	-	-	-	-	-	-	-
CKPNCPLB_00636	163164.WD_0401	1.1e-36	138	COG3064@1|root,COG3064@2|Bacteria	2|Bacteria	M	translation initiation factor activity	-	-	-	-	-	-	-	-	-	-	-	-	YkuD
CKPNCPLB_00019	1408445.JHXP01000025_gene528	1.329e-11	75	2B0X6@1|root,31T9Y@2|Bacteria,1QC51@1224|Proteobacteria,1T7TV@1236|Gammaproteobacteria,1JFUG@118969|Legionellales	118969|Legionellales	-	-	-	-	-	-	-	-	-	-	-	-	-	-	-
CNMPFBFP_00624	570417.WP0462	7.008e-85	287	COG0666@1|root,COG0666@2|Bacteria	2|Bacteria	G	response to abiotic stimulus	-	-	-	-	-	-	-	-	-	-	-	-	Ank,Ank_2,Ank_4,Peptidase_M48,Pkinase
CNMPFBFP_00623	163164.WD_1297	2.385e-11	64	COG3240@1|root,COG3240@2|Bacteria	2|Bacteria	I	lipase activity	-	-	-	-	-	-	-	-	-	-	-	-	Autotransporter,Big_3_5,Lipase_GDSL,Pertactin
CNMPFBFP_00595	7159.AAEL017480-PA	1.104e-13	79	COG0666@1|root,KOG4177@2759|Eukaryota,38BVK@33154|Opisthokonta,3BGGV@33208|Metazoa,3CT1S@33213|Bilateria,41TJ6@6656|Arthropoda,3SIDI@50557|Insecta,458BN@7147|Diptera	33208|Metazoa	M	Ankyrin repeat	-	-	-	ko:K05643	ko02010,map02010	-	-	-	ko00000,ko00001,ko02000	3.A.1.211	-	-	Ank,Ank_2,Ank_3,Ank_4,Ank_5,ZU5
CNMPFBFP_00568	163164.WD_0292	8.831e-25	106	COG0666@1|root,COG0666@2|Bacteria	2|Bacteria	G	response to abiotic stimulus	-	-	-	-	-	-	-	-	-	-	-	-	Ank_4
CNMPFBFP_00424	1236908.wNo_00280	8.321e-86	284	COG1196@1|root,COG1196@2|Bacteria	2|Bacteria	D	nuclear chromosome segregation	-	-	-	ko:K18376	-	M00660	-	-	ko00000,ko00002,ko02044	1.C.65.1	-	-	DUF1542,Mob_Pre,Relaxase,YSIRK_signal
CNMPFBFP_00054	570417.WP0906	4.132e-133	424	COG0658@1|root,COG0658@2|Bacteria,1MUKF@1224|Proteobacteria,2TRD5@28211|Alphaproteobacteria,47F86@766|Rickettsiales	766|Rickettsiales	S	Competence protein	-	-	-	ko:K02238	-	M00429	-	-	ko00000,ko00002,ko02044	3.A.11.1,3.A.11.2	-	-	Competence,DUF4131
CNMPFBFP_00465	163164.WD_0550	1.004e-13	77	COG0666@1|root,COG0666@2|Bacteria,1PEAC@1224|Proteobacteria,2UV89@28211|Alphaproteobacteria	28211|Alphaproteobacteria	S	Ankyrin repeat domain protein	-	-	-	-	-	-	-	-	-	-	-	-	-
CNMPFBFP_00966	163164.WD_0401	1.1e-36	138	COG3064@1|root,COG3064@2|Bacteria	2|Bacteria	M	translation initiation factor activity	-	-	-	-	-	-	-	-	-	-	-	-	YkuD
CNMPFBFP_00338	1408445.JHXP01000025_gene528	1.329e-11	75	2B0X6@1|root,31T9Y@2|Bacteria,1QC51@1224|Proteobacteria,1T7TV@1236|Gammaproteobacteria,1JFUG@118969|Legionellales	118969|Legionellales	-	-	-	-	-	-	-	-	-	-	-	-	-	-	-
GAOJKKBC_00130	570417.WP0462	7.008e-85	287	COG0666@1|root,COG0666@2|Bacteria	2|Bacteria	G	response to abiotic stimulus	-	-	-	-	-	-	-	-	-	-	-	-	Ank,Ank_2,Ank_4,Peptidase_M48,Pkinase
GAOJKKBC_00277	163164.WD_1297	2.385e-11	64	COG3240@1|root,COG3240@2|Bacteria	2|Bacteria	I	lipase activity	-	-	-	-	-	-	-	-	-	-	-	-	Autotransporter,Big_3_5,Lipase_GDSL,Pertactin
GAOJKKBC_00934	7159.AAEL017480-PA	1.104e-13	79	COG0666@1|root,KOG4177@2759|Eukaryota,38BVK@33154|Opisthokonta,3BGGV@33208|Metazoa,3CT1S@33213|Bilateria,41TJ6@6656|Arthropoda,3SIDI@50557|Insecta,458BN@7147|Diptera	33208|Metazoa	M	Ankyrin repeat	-	-	-	ko:K05643	ko02010,map02010	-	-	-	ko00000,ko00001,ko02000	3.A.1.211	-	-	Ank,Ank_2,Ank_3,Ank_4,Ank_5,ZU5
GAOJKKBC_00961	163164.WD_0292	8.831e-25	106	COG0666@1|root,COG0666@2|Bacteria	2|Bacteria	G	response to abiotic stimulus	-	-	-	-	-	-	-	-	-	-	-	-	Ank_4
GAOJKKBC_00217	1236908.wNo_00280	8.321e-86	284	COG1196@1|root,COG1196@2|Bacteria	2|Bacteria	D	nuclear chromosome segregation	-	-	-	ko:K18376	-	M00660	-	-	ko00000,ko00002,ko02044	1.C.65.1	-	-	DUF1542,Mob_Pre,Relaxase,YSIRK_signal
GAOJKKBC_00432	570417.WP0906	4.132e-133	424	COG0658@1|root,COG0658@2|Bacteria,1MUKF@1224|Proteobacteria,2TRD5@28211|Alphaproteobacteria,47F86@766|Rickettsiales	766|Rickettsiales	S	Competence protein	-	-	-	ko:K02238	-	M00429	-	-	ko00000,ko00002,ko02044	3.A.11.1,3.A.11.2	-	-	Competence,DUF4131
GAOJKKBC_00371	163164.WD_0550	1.004e-13	77	COG0666@1|root,COG0666@2|Bacteria,1PEAC@1224|Proteobacteria,2UV89@28211|Alphaproteobacteria	28211|Alphaproteobacteria	S	Ankyrin repeat domain protein	-	-	-	-	-	-	-	-	-	-	-	-	-
GAOJKKBC_00884	163164.WD_0401	1.1e-36	138	COG3064@1|root,COG3064@2|Bacteria	2|Bacteria	M	translation initiation factor activity	-	-	-	-	-	-	-	-	-	-	-	-	YkuD
GAOJKKBC_00540	1408445.JHXP01000025_gene528	1.329e-11	75	2B0X6@1|root,31T9Y@2|Bacteria,1QC51@1224|Proteobacteria,1T7TV@1236|Gammaproteobacteria,1JFUG@118969|Legionellales	118969|Legionellales	-	-	-	-	-	-	-	-	-	-	-	-	-	-	-
CFLIDIEF_00338	570417.WP0462	7.008e-85	287	COG0666@1|root,COG0666@2|Bacteria	2|Bacteria	G	response to abiotic stimulus	-	-	-	-	-	-	-	-	-	-	-	-	Ank,Ank_2,Ank_4,Peptidase_M48,Pkinase
CFLIDIEF_00265	163164.WD_1297	2.385e-11	64	COG3240@1|root,COG3240@2|Bacteria	2|Bacteria	I	lipase activity	-	-	-	-	-	-	-	-	-	-	-	-	Autotransporter,Big_3_5,Lipase_GDSL,Pertactin
CFLIDIEF_00186	7159.AAEL017480-PA	1.104e-13	79	COG0666@1|root,KOG4177@2759|Eukaryota,38BVK@33154|Opisthokonta,3BGGV@33208|Metazoa,3CT1S@33213|Bilateria,41TJ6@6656|Arthropoda,3SIDI@50557|Insecta,458BN@7147|Diptera	33208|Metazoa	M	Ankyrin repeat	-	-	-	ko:K05643	ko02010,map02010	-	-	-	ko00000,ko00001,ko02000	3.A.1.211	-	-	Ank,Ank_2,Ank_3,Ank_4,Ank_5,ZU5
CFLIDIEF_00213	163164.WD_0292	8.831e-25	106	COG0666@1|root,COG0666@2|Bacteria	2|Bacteria	G	response to abiotic stimulus	-	-	-	-	-	-	-	-	-	-	-	-	Ank_4
CFLIDIEF_00620	1236908.wNo_00280	8.321e-86	284	COG1196@1|root,COG1196@2|Bacteria	2|Bacteria	D	nuclear chromosome segregation	-	-	-	ko:K18376	-	M00660	-	-	ko00000,ko00002,ko02044	1.C.65.1	-	-	DUF1542,Mob_Pre,Relaxase,YSIRK_signal
CFLIDIEF_00847	570417.WP0906	4.132e-133	424	COG0658@1|root,COG0658@2|Bacteria,1MUKF@1224|Proteobacteria,2TRD5@28211|Alphaproteobacteria,47F86@766|Rickettsiales	766|Rickettsiales	S	Competence protein	-	-	-	ko:K02238	-	M00429	-	-	ko00000,ko00002,ko02044	3.A.11.1,3.A.11.2	-	-	Competence,DUF4131
CFLIDIEF_00908	163164.WD_0550	1.004e-13	77	COG0666@1|root,COG0666@2|Bacteria,1PEAC@1224|Proteobacteria,2UV89@28211|Alphaproteobacteria	28211|Alphaproteobacteria	S	Ankyrin repeat domain protein	-	-	-	-	-	-	-	-	-	-	-	-	-
CFLIDIEF_01215	163164.WD_0401	1.1e-36	138	COG3064@1|root,COG3064@2|Bacteria	2|Bacteria	M	translation initiation factor activity	-	-	-	-	-	-	-	-	-	-	-	-	YkuD
CFLIDIEF_00385	1408445.JHXP01000025_gene528	1.329e-11	75	2B0X6@1|root,31T9Y@2|Bacteria,1QC51@1224|Proteobacteria,1T7TV@1236|Gammaproteobacteria,1JFUG@118969|Legionellales	118969|Legionellales	-	-	-	-	-	-	-	-	-	-	-	-	-	-	-
DBMNPNIL_00191	570417.WP0462	7.008e-85	287	COG0666@1|root,COG0666@2|Bacteria	2|Bacteria	G	response to abiotic stimulus	-	-	-	-	-	-	-	-	-	-	-	-	Ank,Ank_2,Ank_4,Peptidase_M48,Pkinase
DBMNPNIL_00811	163164.WD_1297	2.385e-11	64	COG3240@1|root,COG3240@2|Bacteria	2|Bacteria	I	lipase activity	-	-	-	-	-	-	-	-	-	-	-	-	Autotransporter,Big_3_5,Lipase_GDSL,Pertactin
DBMNPNIL_00935	7159.AAEL017480-PA	1.104e-13	79	COG0666@1|root,KOG4177@2759|Eukaryota,38BVK@33154|Opisthokonta,3BGGV@33208|Metazoa,3CT1S@33213|Bilateria,41TJ6@6656|Arthropoda,3SIDI@50557|Insecta,458BN@7147|Diptera	33208|Metazoa	M	Ankyrin repeat	-	-	-	ko:K05643	ko02010,map02010	-	-	-	ko00000,ko00001,ko02000	3.A.1.211	-	-	Ank,Ank_2,Ank_3,Ank_4,Ank_5,ZU5
DBMNPNIL_00908	163164.WD_0292	8.831e-25	106	COG0666@1|root,COG0666@2|Bacteria	2|Bacteria	G	response to abiotic stimulus	-	-	-	-	-	-	-	-	-	-	-	-	Ank_4
DBMNPNIL_00555	1236908.wNo_00280	8.321e-86	284	COG1196@1|root,COG1196@2|Bacteria	2|Bacteria	D	nuclear chromosome segregation	-	-	-	ko:K18376	-	M00660	-	-	ko00000,ko00002,ko02044	1.C.65.1	-	-	DUF1542,Mob_Pre,Relaxase,YSIRK_signal
DBMNPNIL_00338	570417.WP0906	4.132e-133	424	COG0658@1|root,COG0658@2|Bacteria,1MUKF@1224|Proteobacteria,2TRD5@28211|Alphaproteobacteria,47F86@766|Rickettsiales	766|Rickettsiales	S	Competence protein	-	-	-	ko:K02238	-	M00429	-	-	ko00000,ko00002,ko02044	3.A.11.1,3.A.11.2	-	-	Competence,DUF4131
DBMNPNIL_00951	163164.WD_0550	1.004e-13	77	COG0666@1|root,COG0666@2|Bacteria,1PEAC@1224|Proteobacteria,2UV89@28211|Alphaproteobacteria	28211|Alphaproteobacteria	S	Ankyrin repeat domain protein	-	-	-	-	-	-	-	-	-	-	-	-	-
DBMNPNIL_01127	163164.WD_0401	1.1e-36	138	COG3064@1|root,COG3064@2|Bacteria	2|Bacteria	M	translation initiation factor activity	-	-	-	-	-	-	-	-	-	-	-	-	YkuD
DBMNPNIL_00316	1408445.JHXP01000025_gene528	1.329e-11	75	2B0X6@1|root,31T9Y@2|Bacteria,1QC51@1224|Proteobacteria,1T7TV@1236|Gammaproteobacteria,1JFUG@118969|Legionellales	118969|Legionellales	-	-	-	-	-	-	-	-	-	-	-	-	-	-	-
MLLEPFEE_01009	570417.WP0462	7.008e-85	287	COG0666@1|root,COG0666@2|Bacteria	2|Bacteria	G	response to abiotic stimulus	-	-	-	-	-	-	-	-	-	-	-	-	Ank,Ank_2,Ank_4,Peptidase_M48,Pkinase
MLLEPFEE_00042	163164.WD_1297	2.385e-11	64	COG3240@1|root,COG3240@2|Bacteria	2|Bacteria	I	lipase activity	-	-	-	-	-	-	-	-	-	-	-	-	Autotransporter,Big_3_5,Lipase_GDSL,Pertactin
MLLEPFEE_01255	7159.AAEL017480-PA	1.104e-13	79	COG0666@1|root,KOG4177@2759|Eukaryota,38BVK@33154|Opisthokonta,3BGGV@33208|Metazoa,3CT1S@33213|Bilateria,41TJ6@6656|Arthropoda,3SIDI@50557|Insecta,458BN@7147|Diptera	33208|Metazoa	M	Ankyrin repeat	-	-	-	ko:K05643	ko02010,map02010	-	-	-	ko00000,ko00001,ko02000	3.A.1.211	-	-	Ank,Ank_2,Ank_3,Ank_4,Ank_5,ZU5
MLLEPFEE_01228	163164.WD_0292	8.831e-25	106	COG0666@1|root,COG0666@2|Bacteria	2|Bacteria	G	response to abiotic stimulus	-	-	-	-	-	-	-	-	-	-	-	-	Ank_4
MLLEPFEE_00338	1236908.wNo_00280	8.321e-86	284	COG1196@1|root,COG1196@2|Bacteria	2|Bacteria	D	nuclear chromosome segregation	-	-	-	ko:K18376	-	M00660	-	-	ko00000,ko00002,ko02044	1.C.65.1	-	-	DUF1542,Mob_Pre,Relaxase,YSIRK_signal
MLLEPFEE_00039	570417.WP0906	4.132e-133	424	COG0658@1|root,COG0658@2|Bacteria,1MUKF@1224|Proteobacteria,2TRD5@28211|Alphaproteobacteria,47F86@766|Rickettsiales	766|Rickettsiales	S	Competence protein	-	-	-	ko:K02238	-	M00429	-	-	ko00000,ko00002,ko02044	3.A.11.1,3.A.11.2	-	-	Competence,DUF4131
MLLEPFEE_01056	163164.WD_0550	1.004e-13	77	COG0666@1|root,COG0666@2|Bacteria,1PEAC@1224|Proteobacteria,2UV89@28211|Alphaproteobacteria	28211|Alphaproteobacteria	S	Ankyrin repeat domain protein	-	-	-	-	-	-	-	-	-	-	-	-	-
MLLEPFEE_00452	163164.WD_0401	1.1e-36	138	COG3064@1|root,COG3064@2|Bacteria	2|Bacteria	M	translation initiation factor activity	-	-	-	-	-	-	-	-	-	-	-	-	YkuD
MLLEPFEE_01203	1408445.JHXP01000025_gene528	1.329e-11	75	2B0X6@1|root,31T9Y@2|Bacteria,1QC51@1224|Proteobacteria,1T7TV@1236|Gammaproteobacteria,1JFUG@118969|Legionellales	118969|Legionellales	-	-	-	-	-	-	-	-	-	-	-	-	-	-	-
LAOKLBON_00626	570417.WP0462	7.008e-85	287	COG0666@1|root,COG0666@2|Bacteria	2|Bacteria	G	response to abiotic stimulus	-	-	-	-	-	-	-	-	-	-	-	-	Ank,Ank_2,Ank_4,Peptidase_M48,Pkinase
LAOKLBON_00979	163164.WD_1297	2.385e-11	64	COG3240@1|root,COG3240@2|Bacteria	2|Bacteria	I	lipase activity	-	-	-	-	-	-	-	-	-	-	-	-	Autotransporter,Big_3_5,Lipase_GDSL,Pertactin
LAOKLBON_00515	7159.AAEL017480-PA	1.104e-13	79	COG0666@1|root,KOG4177@2759|Eukaryota,38BVK@33154|Opisthokonta,3BGGV@33208|Metazoa,3CT1S@33213|Bilateria,41TJ6@6656|Arthropoda,3SIDI@50557|Insecta,458BN@7147|Diptera	33208|Metazoa	M	Ankyrin repeat	-	-	-	ko:K05643	ko02010,map02010	-	-	-	ko00000,ko00001,ko02000	3.A.1.211	-	-	Ank,Ank_2,Ank_3,Ank_4,Ank_5,ZU5
LAOKLBON_00542	163164.WD_0292	8.831e-25	106	COG0666@1|root,COG0666@2|Bacteria	2|Bacteria	G	response to abiotic stimulus	-	-	-	-	-	-	-	-	-	-	-	-	Ank_4
LAOKLBON_00035	1236908.wNo_00280	8.321e-86	284	COG1196@1|root,COG1196@2|Bacteria	2|Bacteria	D	nuclear chromosome segregation	-	-	-	ko:K18376	-	M00660	-	-	ko00000,ko00002,ko02044	1.C.65.1	-	-	DUF1542,Mob_Pre,Relaxase,YSIRK_signal
LAOKLBON_01071	570417.WP0906	4.132e-133	424	COG0658@1|root,COG0658@2|Bacteria,1MUKF@1224|Proteobacteria,2TRD5@28211|Alphaproteobacteria,47F86@766|Rickettsiales	766|Rickettsiales	S	Competence protein	-	-	-	ko:K02238	-	M00429	-	-	ko00000,ko00002,ko02044	3.A.11.1,3.A.11.2	-	-	Competence,DUF4131
LAOKLBON_00564	163164.WD_0550	1.004e-13	77	COG0666@1|root,COG0666@2|Bacteria,1PEAC@1224|Proteobacteria,2UV89@28211|Alphaproteobacteria	28211|Alphaproteobacteria	S	Ankyrin repeat domain protein	-	-	-	-	-	-	-	-	-	-	-	-	-
LAOKLBON_00356	163164.WD_0401	1.1e-36	138	COG3064@1|root,COG3064@2|Bacteria	2|Bacteria	M	translation initiation factor activity	-	-	-	-	-	-	-	-	-	-	-	-	YkuD
LAOKLBON_01061	1408445.JHXP01000025_gene528	1.329e-11	75	2B0X6@1|root,31T9Y@2|Bacteria,1QC51@1224|Proteobacteria,1T7TV@1236|Gammaproteobacteria,1JFUG@118969|Legionellales	118969|Legionellales	-	-	-	-	-	-	-	-	-	-	-	-	-	-	-
IEFHGMEN_00294	570417.WP0462	7.008e-85	287	COG0666@1|root,COG0666@2|Bacteria	2|Bacteria	G	response to abiotic stimulus	-	-	-	-	-	-	-	-	-	-	-	-	Ank,Ank_2,Ank_4,Peptidase_M48,Pkinase
IEFHGMEN_00390	163164.WD_1297	2.385e-11	64	COG3240@1|root,COG3240@2|Bacteria	2|Bacteria	I	lipase activity	-	-	-	-	-	-	-	-	-	-	-	-	Autotransporter,Big_3_5,Lipase_GDSL,Pertactin
IEFHGMEN_00831	7159.AAEL017480-PA	1.104e-13	79	COG0666@1|root,KOG4177@2759|Eukaryota,38BVK@33154|Opisthokonta,3BGGV@33208|Metazoa,3CT1S@33213|Bilateria,41TJ6@6656|Arthropoda,3SIDI@50557|Insecta,458BN@7147|Diptera	33208|Metazoa	M	Ankyrin repeat	-	-	-	ko:K05643	ko02010,map02010	-	-	-	ko00000,ko00001,ko02000	3.A.1.211	-	-	Ank,Ank_2,Ank_3,Ank_4,Ank_5,ZU5
IEFHGMEN_00804	163164.WD_0292	8.831e-25	106	COG0666@1|root,COG0666@2|Bacteria	2|Bacteria	G	response to abiotic stimulus	-	-	-	-	-	-	-	-	-	-	-	-	Ank_4
IEFHGMEN_01184	1236908.wNo_00280	8.321e-86	284	COG1196@1|root,COG1196@2|Bacteria	2|Bacteria	D	nuclear chromosome segregation	-	-	-	ko:K18376	-	M00660	-	-	ko00000,ko00002,ko02044	1.C.65.1	-	-	DUF1542,Mob_Pre,Relaxase,YSIRK_signal
IEFHGMEN_00102	570417.WP0906	4.132e-133	424	COG0658@1|root,COG0658@2|Bacteria,1MUKF@1224|Proteobacteria,2TRD5@28211|Alphaproteobacteria,47F86@766|Rickettsiales	766|Rickettsiales	S	Competence protein	-	-	-	ko:K02238	-	M00429	-	-	ko00000,ko00002,ko02044	3.A.11.1,3.A.11.2	-	-	Competence,DUF4131
IEFHGMEN_01102	163164.WD_0550	1.004e-13	77	COG0666@1|root,COG0666@2|Bacteria,1PEAC@1224|Proteobacteria,2UV89@28211|Alphaproteobacteria	28211|Alphaproteobacteria	S	Ankyrin repeat domain protein	-	-	-	-	-	-	-	-	-	-	-	-	-
IEFHGMEN_01026	163164.WD_0401	1.1e-36	138	COG3064@1|root,COG3064@2|Bacteria	2|Bacteria	M	translation initiation factor activity	-	-	-	-	-	-	-	-	-	-	-	-	YkuD
IEFHGMEN_00350	1408445.JHXP01000025_gene528	1.329e-11	75	2B0X6@1|root,31T9Y@2|Bacteria,1QC51@1224|Proteobacteria,1T7TV@1236|Gammaproteobacteria,1JFUG@118969|Legionellales	118969|Legionellales	-	-	-	-	-	-	-	-	-	-	-	-	-	-	-
FKEMGJNM_00783	570417.WP0462	7.008e-85	287	COG0666@1|root,COG0666@2|Bacteria	2|Bacteria	G	response to abiotic stimulus	-	-	-	-	-	-	-	-	-	-	-	-	Ank,Ank_2,Ank_4,Peptidase_M48,Pkinase
FKEMGJNM_00966	163164.WD_1297	2.385e-11	64	COG3240@1|root,COG3240@2|Bacteria	2|Bacteria	I	lipase activity	-	-	-	-	-	-	-	-	-	-	-	-	Autotransporter,Big_3_5,Lipase_GDSL,Pertactin
FKEMGJNM_00483	7159.AAEL017480-PA	1.104e-13	79	COG0666@1|root,KOG4177@2759|Eukaryota,38BVK@33154|Opisthokonta,3BGGV@33208|Metazoa,3CT1S@33213|Bilateria,41TJ6@6656|Arthropoda,3SIDI@50557|Insecta,458BN@7147|Diptera	33208|Metazoa	M	Ankyrin repeat	-	-	-	ko:K05643	ko02010,map02010	-	-	-	ko00000,ko00001,ko02000	3.A.1.211	-	-	Ank,Ank_2,Ank_3,Ank_4,Ank_5,ZU5
FKEMGJNM_00510	163164.WD_0292	8.831e-25	106	COG0666@1|root,COG0666@2|Bacteria	2|Bacteria	G	response to abiotic stimulus	-	-	-	-	-	-	-	-	-	-	-	-	Ank_4
FKEMGJNM_01078	1236908.wNo_00280	8.321e-86	284	COG1196@1|root,COG1196@2|Bacteria	2|Bacteria	D	nuclear chromosome segregation	-	-	-	ko:K18376	-	M00660	-	-	ko00000,ko00002,ko02044	1.C.65.1	-	-	DUF1542,Mob_Pre,Relaxase,YSIRK_signal
FKEMGJNM_00864	570417.WP0906	4.132e-133	424	COG0658@1|root,COG0658@2|Bacteria,1MUKF@1224|Proteobacteria,2TRD5@28211|Alphaproteobacteria,47F86@766|Rickettsiales	766|Rickettsiales	S	Competence protein	-	-	-	ko:K02238	-	M00429	-	-	ko00000,ko00002,ko02044	3.A.11.1,3.A.11.2	-	-	Competence,DUF4131
FKEMGJNM_01022	163164.WD_0550	1.004e-13	77	COG0666@1|root,COG0666@2|Bacteria,1PEAC@1224|Proteobacteria,2UV89@28211|Alphaproteobacteria	28211|Alphaproteobacteria	S	Ankyrin repeat domain protein	-	-	-	-	-	-	-	-	-	-	-	-	-
FKEMGJNM_01221	163164.WD_0401	1.1e-36	138	COG3064@1|root,COG3064@2|Bacteria	2|Bacteria	M	translation initiation factor activity	-	-	-	-	-	-	-	-	-	-	-	-	YkuD
FKEMGJNM_00296	1408445.JHXP01000025_gene528	1.329e-11	75	2B0X6@1|root,31T9Y@2|Bacteria,1QC51@1224|Proteobacteria,1T7TV@1236|Gammaproteobacteria,1JFUG@118969|Legionellales	118969|Legionellales	-	-	-	-	-	-	-	-	-	-	-	-	-	-	-
PBLMGKEI_00601	570417.WP0462	7.008e-85	287	COG0666@1|root,COG0666@2|Bacteria	2|Bacteria	G	response to abiotic stimulus	-	-	-	-	-	-	-	-	-	-	-	-	Ank,Ank_2,Ank_4,Peptidase_M48,Pkinase
PBLMGKEI_00562	163164.WD_1297	2.385e-11	64	COG3240@1|root,COG3240@2|Bacteria	2|Bacteria	I	lipase activity	-	-	-	-	-	-	-	-	-	-	-	-	Autotransporter,Big_3_5,Lipase_GDSL,Pertactin
PBLMGKEI_00716	7159.AAEL017480-PA	1.104e-13	79	COG0666@1|root,KOG4177@2759|Eukaryota,38BVK@33154|Opisthokonta,3BGGV@33208|Metazoa,3CT1S@33213|Bilateria,41TJ6@6656|Arthropoda,3SIDI@50557|Insecta,458BN@7147|Diptera	33208|Metazoa	M	Ankyrin repeat	-	-	-	ko:K05643	ko02010,map02010	-	-	-	ko00000,ko00001,ko02000	3.A.1.211	-	-	Ank,Ank_2,Ank_3,Ank_4,Ank_5,ZU5
PBLMGKEI_00689	163164.WD_0292	8.831e-25	106	COG0666@1|root,COG0666@2|Bacteria	2|Bacteria	G	response to abiotic stimulus	-	-	-	-	-	-	-	-	-	-	-	-	Ank_4
PBLMGKEI_00535	1236908.wNo_00280	8.321e-86	284	COG1196@1|root,COG1196@2|Bacteria	2|Bacteria	D	nuclear chromosome segregation	-	-	-	ko:K18376	-	M00660	-	-	ko00000,ko00002,ko02044	1.C.65.1	-	-	DUF1542,Mob_Pre,Relaxase,YSIRK_signal
PBLMGKEI_00158	570417.WP0906	4.132e-133	424	COG0658@1|root,COG0658@2|Bacteria,1MUKF@1224|Proteobacteria,2TRD5@28211|Alphaproteobacteria,47F86@766|Rickettsiales	766|Rickettsiales	S	Competence protein	-	-	-	ko:K02238	-	M00429	-	-	ko00000,ko00002,ko02044	3.A.11.1,3.A.11.2	-	-	Competence,DUF4131
PBLMGKEI_00437	163164.WD_0550	1.004e-13	77	COG0666@1|root,COG0666@2|Bacteria,1PEAC@1224|Proteobacteria,2UV89@28211|Alphaproteobacteria	28211|Alphaproteobacteria	S	Ankyrin repeat domain protein	-	-	-	-	-	-	-	-	-	-	-	-	-
PBLMGKEI_01525	163164.WD_0401	1.1e-36	138	COG3064@1|root,COG3064@2|Bacteria	2|Bacteria	M	translation initiation factor activity	-	-	-	-	-	-	-	-	-	-	-	-	YkuD
PBLMGKEI_00462	1408445.JHXP01000025_gene528	1.329e-11	75	2B0X6@1|root,31T9Y@2|Bacteria,1QC51@1224|Proteobacteria,1T7TV@1236|Gammaproteobacteria,1JFUG@118969|Legionellales	118969|Legionellales	-	-	-	-	-	-	-	-	-	-	-	-	-	-	-
LIDLIOOC_00570	570417.WP0462	7.008e-85	287	COG0666@1|root,COG0666@2|Bacteria	2|Bacteria	G	response to abiotic stimulus	-	-	-	-	-	-	-	-	-	-	-	-	Ank,Ank_2,Ank_4,Peptidase_M48,Pkinase
LIDLIOOC_00254	163164.WD_1297	2.385e-11	64	COG3240@1|root,COG3240@2|Bacteria	2|Bacteria	I	lipase activity	-	-	-	-	-	-	-	-	-	-	-	-	Autotransporter,Big_3_5,Lipase_GDSL,Pertactin
LIDLIOOC_00465	7159.AAEL017480-PA	1.104e-13	79	COG0666@1|root,KOG4177@2759|Eukaryota,38BVK@33154|Opisthokonta,3BGGV@33208|Metazoa,3CT1S@33213|Bilateria,41TJ6@6656|Arthropoda,3SIDI@50557|Insecta,458BN@7147|Diptera	33208|Metazoa	M	Ankyrin repeat	-	-	-	ko:K05643	ko02010,map02010	-	-	-	ko00000,ko00001,ko02000	3.A.1.211	-	-	Ank,Ank_2,Ank_3,Ank_4,Ank_5,ZU5
LIDLIOOC_00438	163164.WD_0292	8.831e-25	106	COG0666@1|root,COG0666@2|Bacteria	2|Bacteria	G	response to abiotic stimulus	-	-	-	-	-	-	-	-	-	-	-	-	Ank_4
LIDLIOOC_00525	1236908.wNo_00280	8.321e-86	284	COG1196@1|root,COG1196@2|Bacteria	2|Bacteria	D	nuclear chromosome segregation	-	-	-	ko:K18376	-	M00660	-	-	ko00000,ko00002,ko02044	1.C.65.1	-	-	DUF1542,Mob_Pre,Relaxase,YSIRK_signal
LIDLIOOC_00274	570417.WP0906	4.132e-133	424	COG0658@1|root,COG0658@2|Bacteria,1MUKF@1224|Proteobacteria,2TRD5@28211|Alphaproteobacteria,47F86@766|Rickettsiales	766|Rickettsiales	S	Competence protein	-	-	-	ko:K02238	-	M00429	-	-	ko00000,ko00002,ko02044	3.A.11.1,3.A.11.2	-	-	Competence,DUF4131
LIDLIOOC_00424	163164.WD_0550	1.004e-13	77	COG0666@1|root,COG0666@2|Bacteria,1PEAC@1224|Proteobacteria,2UV89@28211|Alphaproteobacteria	28211|Alphaproteobacteria	S	Ankyrin repeat domain protein	-	-	-	-	-	-	-	-	-	-	-	-	-
LIDLIOOC_01105	163164.WD_0401	1.1e-36	138	COG3064@1|root,COG3064@2|Bacteria	2|Bacteria	M	translation initiation factor activity	-	-	-	-	-	-	-	-	-	-	-	-	YkuD
LIDLIOOC_00545	1408445.JHXP01000025_gene528	1.329e-11	75	2B0X6@1|root,31T9Y@2|Bacteria,1QC51@1224|Proteobacteria,1T7TV@1236|Gammaproteobacteria,1JFUG@118969|Legionellales	118969|Legionellales	-	-	-	-	-	-	-	-	-	-	-	-	-	-	-
MBFHAFHJ_00829	570417.WP0462	7.008e-85	287	COG0666@1|root,COG0666@2|Bacteria	2|Bacteria	G	response to abiotic stimulus	-	-	-	-	-	-	-	-	-	-	-	-	Ank,Ank_2,Ank_4,Peptidase_M48,Pkinase
MBFHAFHJ_00240	163164.WD_1297	2.385e-11	64	COG3240@1|root,COG3240@2|Bacteria	2|Bacteria	I	lipase activity	-	-	-	-	-	-	-	-	-	-	-	-	Autotransporter,Big_3_5,Lipase_GDSL,Pertactin
MBFHAFHJ_00728	7159.AAEL017480-PA	1.104e-13	79	COG0666@1|root,KOG4177@2759|Eukaryota,38BVK@33154|Opisthokonta,3BGGV@33208|Metazoa,3CT1S@33213|Bilateria,41TJ6@6656|Arthropoda,3SIDI@50557|Insecta,458BN@7147|Diptera	33208|Metazoa	M	Ankyrin repeat	-	-	-	ko:K05643	ko02010,map02010	-	-	-	ko00000,ko00001,ko02000	3.A.1.211	-	-	Ank,Ank_2,Ank_3,Ank_4,Ank_5,ZU5
MBFHAFHJ_00701	163164.WD_0292	8.831e-25	106	COG0666@1|root,COG0666@2|Bacteria	2|Bacteria	G	response to abiotic stimulus	-	-	-	-	-	-	-	-	-	-	-	-	Ank_4
MBFHAFHJ_00198	1236908.wNo_00280	8.321e-86	284	COG1196@1|root,COG1196@2|Bacteria	2|Bacteria	D	nuclear chromosome segregation	-	-	-	ko:K18376	-	M00660	-	-	ko00000,ko00002,ko02044	1.C.65.1	-	-	DUF1542,Mob_Pre,Relaxase,YSIRK_signal
MBFHAFHJ_00635	570417.WP0906	4.132e-133	424	COG0658@1|root,COG0658@2|Bacteria,1MUKF@1224|Proteobacteria,2TRD5@28211|Alphaproteobacteria,47F86@766|Rickettsiales	766|Rickettsiales	S	Competence protein	-	-	-	ko:K02238	-	M00429	-	-	ko00000,ko00002,ko02044	3.A.11.1,3.A.11.2	-	-	Competence,DUF4131
MBFHAFHJ_01029	163164.WD_0550	1.004e-13	77	COG0666@1|root,COG0666@2|Bacteria,1PEAC@1224|Proteobacteria,2UV89@28211|Alphaproteobacteria	28211|Alphaproteobacteria	S	Ankyrin repeat domain protein	-	-	-	-	-	-	-	-	-	-	-	-	-
MBFHAFHJ_00929	163164.WD_0401	1.1e-36	138	COG3064@1|root,COG3064@2|Bacteria	2|Bacteria	M	translation initiation factor activity	-	-	-	-	-	-	-	-	-	-	-	-	YkuD
MBFHAFHJ_00429	1408445.JHXP01000025_gene528	1.329e-11	75	2B0X6@1|root,31T9Y@2|Bacteria,1QC51@1224|Proteobacteria,1T7TV@1236|Gammaproteobacteria,1JFUG@118969|Legionellales	118969|Legionellales	-	-	-	-	-	-	-	-	-	-	-	-	-	-	-
NKLNIGOK_00097	570417.WP0462	7.008e-85	287	COG0666@1|root,COG0666@2|Bacteria	2|Bacteria	G	response to abiotic stimulus	-	-	-	-	-	-	-	-	-	-	-	-	Ank,Ank_2,Ank_4,Peptidase_M48,Pkinase
NKLNIGOK_00355	163164.WD_1297	2.385e-11	64	COG3240@1|root,COG3240@2|Bacteria	2|Bacteria	I	lipase activity	-	-	-	-	-	-	-	-	-	-	-	-	Autotransporter,Big_3_5,Lipase_GDSL,Pertactin
NKLNIGOK_00509	7159.AAEL017480-PA	1.104e-13	79	COG0666@1|root,KOG4177@2759|Eukaryota,38BVK@33154|Opisthokonta,3BGGV@33208|Metazoa,3CT1S@33213|Bilateria,41TJ6@6656|Arthropoda,3SIDI@50557|Insecta,458BN@7147|Diptera	33208|Metazoa	M	Ankyrin repeat	-	-	-	ko:K05643	ko02010,map02010	-	-	-	ko00000,ko00001,ko02000	3.A.1.211	-	-	Ank,Ank_2,Ank_3,Ank_4,Ank_5,ZU5
NKLNIGOK_00482	163164.WD_0292	8.831e-25	106	COG0666@1|root,COG0666@2|Bacteria	2|Bacteria	G	response to abiotic stimulus	-	-	-	-	-	-	-	-	-	-	-	-	Ank_4
NKLNIGOK_00209	1236908.wNo_00280	8.321e-86	284	COG1196@1|root,COG1196@2|Bacteria	2|Bacteria	D	nuclear chromosome segregation	-	-	-	ko:K18376	-	M00660	-	-	ko00000,ko00002,ko02044	1.C.65.1	-	-	DUF1542,Mob_Pre,Relaxase,YSIRK_signal
NKLNIGOK_00095	570417.WP0906	4.132e-133	424	COG0658@1|root,COG0658@2|Bacteria,1MUKF@1224|Proteobacteria,2TRD5@28211|Alphaproteobacteria,47F86@766|Rickettsiales	766|Rickettsiales	S	Competence protein	-	-	-	ko:K02238	-	M00429	-	-	ko00000,ko00002,ko02044	3.A.11.1,3.A.11.2	-	-	Competence,DUF4131
NKLNIGOK_00405	163164.WD_0550	1.004e-13	77	COG0666@1|root,COG0666@2|Bacteria,1PEAC@1224|Proteobacteria,2UV89@28211|Alphaproteobacteria	28211|Alphaproteobacteria	S	Ankyrin repeat domain protein	-	-	-	-	-	-	-	-	-	-	-	-	-
NKLNIGOK_00848	163164.WD_0401	1.1e-36	138	COG3064@1|root,COG3064@2|Bacteria	2|Bacteria	M	translation initiation factor activity	-	-	-	-	-	-	-	-	-	-	-	-	YkuD
NKLNIGOK_01100	1408445.JHXP01000025_gene528	1.329e-11	75	2B0X6@1|root,31T9Y@2|Bacteria,1QC51@1224|Proteobacteria,1T7TV@1236|Gammaproteobacteria,1JFUG@118969|Legionellales	118969|Legionellales	-	-	-	-	-	-	-	-	-	-	-	-	-	-	-
AEOAMKKF_01021	570417.WP0462	7.008e-85	287	COG0666@1|root,COG0666@2|Bacteria	2|Bacteria	G	response to abiotic stimulus	-	-	-	-	-	-	-	-	-	-	-	-	Ank,Ank_2,Ank_4,Peptidase_M48,Pkinase
AEOAMKKF_01056	163164.WD_1297	2.385e-11	64	COG3240@1|root,COG3240@2|Bacteria	2|Bacteria	I	lipase activity	-	-	-	-	-	-	-	-	-	-	-	-	Autotransporter,Big_3_5,Lipase_GDSL,Pertactin
AEOAMKKF_00823	7159.AAEL017480-PA	1.104e-13	79	COG0666@1|root,KOG4177@2759|Eukaryota,38BVK@33154|Opisthokonta,3BGGV@33208|Metazoa,3CT1S@33213|Bilateria,41TJ6@6656|Arthropoda,3SIDI@50557|Insecta,458BN@7147|Diptera	33208|Metazoa	M	Ankyrin repeat	-	-	-	ko:K05643	ko02010,map02010	-	-	-	ko00000,ko00001,ko02000	3.A.1.211	-	-	Ank,Ank_2,Ank_3,Ank_4,Ank_5,ZU5
AEOAMKKF_00557	163164.WD_0292	8.831e-25	106	COG0666@1|root,COG0666@2|Bacteria	2|Bacteria	G	response to abiotic stimulus	-	-	-	-	-	-	-	-	-	-	-	-	Ank_4
AEOAMKKF_00692	1236908.wNo_00280	8.321e-86	284	COG1196@1|root,COG1196@2|Bacteria	2|Bacteria	D	nuclear chromosome segregation	-	-	-	ko:K18376	-	M00660	-	-	ko00000,ko00002,ko02044	1.C.65.1	-	-	DUF1542,Mob_Pre,Relaxase,YSIRK_signal
AEOAMKKF_00322	570417.WP0906	4.132e-133	424	COG0658@1|root,COG0658@2|Bacteria,1MUKF@1224|Proteobacteria,2TRD5@28211|Alphaproteobacteria,47F86@766|Rickettsiales	766|Rickettsiales	S	Competence protein	-	-	-	ko:K02238	-	M00429	-	-	ko00000,ko00002,ko02044	3.A.11.1,3.A.11.2	-	-	Competence,DUF4131
AEOAMKKF_00742	163164.WD_0550	1.004e-13	77	COG0666@1|root,COG0666@2|Bacteria,1PEAC@1224|Proteobacteria,2UV89@28211|Alphaproteobacteria	28211|Alphaproteobacteria	S	Ankyrin repeat domain protein	-	-	-	-	-	-	-	-	-	-	-	-	-
AEOAMKKF_00383	163164.WD_0401	1.1e-36	138	COG3064@1|root,COG3064@2|Bacteria	2|Bacteria	M	translation initiation factor activity	-	-	-	-	-	-	-	-	-	-	-	-	YkuD
AEOAMKKF_00724	1408445.JHXP01000025_gene528	1.329e-11	75	2B0X6@1|root,31T9Y@2|Bacteria,1QC51@1224|Proteobacteria,1T7TV@1236|Gammaproteobacteria,1JFUG@118969|Legionellales	118969|Legionellales	-	-	-	-	-	-	-	-	-	-	-	-	-	-	-
BEFPHJPF_00545	570417.WP0462	7.008e-85	287	COG0666@1|root,COG0666@2|Bacteria	2|Bacteria	G	response to abiotic stimulus	-	-	-	-	-	-	-	-	-	-	-	-	Ank,Ank_2,Ank_4,Peptidase_M48,Pkinase
BEFPHJPF_01149	163164.WD_1297	2.385e-11	64	COG3240@1|root,COG3240@2|Bacteria	2|Bacteria	I	lipase activity	-	-	-	-	-	-	-	-	-	-	-	-	Autotransporter,Big_3_5,Lipase_GDSL,Pertactin
BEFPHJPF_00105	7159.AAEL017480-PA	1.104e-13	79	COG0666@1|root,KOG4177@2759|Eukaryota,38BVK@33154|Opisthokonta,3BGGV@33208|Metazoa,3CT1S@33213|Bilateria,41TJ6@6656|Arthropoda,3SIDI@50557|Insecta,458BN@7147|Diptera	33208|Metazoa	M	Ankyrin repeat	-	-	-	ko:K05643	ko02010,map02010	-	-	-	ko00000,ko00001,ko02000	3.A.1.211	-	-	Ank,Ank_2,Ank_3,Ank_4,Ank_5,ZU5
BEFPHJPF_00086	163164.WD_0292	8.831e-25	106	COG0666@1|root,COG0666@2|Bacteria	2|Bacteria	G	response to abiotic stimulus	-	-	-	-	-	-	-	-	-	-	-	-	Ank_4
BEFPHJPF_00452	1236908.wNo_00280	8.321e-86	284	COG1196@1|root,COG1196@2|Bacteria	2|Bacteria	D	nuclear chromosome segregation	-	-	-	ko:K18376	-	M00660	-	-	ko00000,ko00002,ko02044	1.C.65.1	-	-	DUF1542,Mob_Pre,Relaxase,YSIRK_signal
BEFPHJPF_00943	570417.WP0906	4.132e-133	424	COG0658@1|root,COG0658@2|Bacteria,1MUKF@1224|Proteobacteria,2TRD5@28211|Alphaproteobacteria,47F86@766|Rickettsiales	766|Rickettsiales	S	Competence protein	-	-	-	ko:K02238	-	M00429	-	-	ko00000,ko00002,ko02044	3.A.11.1,3.A.11.2	-	-	Competence,DUF4131
BEFPHJPF_00850	163164.WD_0550	1.004e-13	77	COG0666@1|root,COG0666@2|Bacteria,1PEAC@1224|Proteobacteria,2UV89@28211|Alphaproteobacteria	28211|Alphaproteobacteria	S	Ankyrin repeat domain protein	-	-	-	-	-	-	-	-	-	-	-	-	-
BEFPHJPF_00265	163164.WD_0401	1.1e-36	138	COG3064@1|root,COG3064@2|Bacteria	2|Bacteria	M	translation initiation factor activity	-	-	-	-	-	-	-	-	-	-	-	-	YkuD
BEFPHJPF_00017	1408445.JHXP01000025_gene528	1.329e-11	75	2B0X6@1|root,31T9Y@2|Bacteria,1QC51@1224|Proteobacteria,1T7TV@1236|Gammaproteobacteria,1JFUG@118969|Legionellales	118969|Legionellales	-	-	-	-	-	-	-	-	-	-	-	-	-	-	-
IIOCCJHI_00044	570417.WP0462	7.008e-85	287	COG0666@1|root,COG0666@2|Bacteria	2|Bacteria	G	response to abiotic stimulus	-	-	-	-	-	-	-	-	-	-	-	-	Ank,Ank_2,Ank_4,Peptidase_M48,Pkinase
IIOCCJHI_00744	163164.WD_1297	2.385e-11	64	COG3240@1|root,COG3240@2|Bacteria	2|Bacteria	I	lipase activity	-	-	-	-	-	-	-	-	-	-	-	-	Autotransporter,Big_3_5,Lipase_GDSL,Pertactin
IIOCCJHI_00393	7159.AAEL017480-PA	1.104e-13	79	COG0666@1|root,KOG4177@2759|Eukaryota,38BVK@33154|Opisthokonta,3BGGV@33208|Metazoa,3CT1S@33213|Bilateria,41TJ6@6656|Arthropoda,3SIDI@50557|Insecta,458BN@7147|Diptera	33208|Metazoa	M	Ankyrin repeat	-	-	-	ko:K05643	ko02010,map02010	-	-	-	ko00000,ko00001,ko02000	3.A.1.211	-	-	Ank,Ank_2,Ank_3,Ank_4,Ank_5,ZU5
IIOCCJHI_00420	163164.WD_0292	8.831e-25	106	COG0666@1|root,COG0666@2|Bacteria	2|Bacteria	G	response to abiotic stimulus	-	-	-	-	-	-	-	-	-	-	-	-	Ank_4
IIOCCJHI_01104	1236908.wNo_00280	8.321e-86	284	COG1196@1|root,COG1196@2|Bacteria	2|Bacteria	D	nuclear chromosome segregation	-	-	-	ko:K18376	-	M00660	-	-	ko00000,ko00002,ko02044	1.C.65.1	-	-	DUF1542,Mob_Pre,Relaxase,YSIRK_signal
IIOCCJHI_00854	570417.WP0906	4.132e-133	424	COG0658@1|root,COG0658@2|Bacteria,1MUKF@1224|Proteobacteria,2TRD5@28211|Alphaproteobacteria,47F86@766|Rickettsiales	766|Rickettsiales	S	Competence protein	-	-	-	ko:K02238	-	M00429	-	-	ko00000,ko00002,ko02044	3.A.11.1,3.A.11.2	-	-	Competence,DUF4131
IIOCCJHI_01166	163164.WD_0550	1.004e-13	77	COG0666@1|root,COG0666@2|Bacteria,1PEAC@1224|Proteobacteria,2UV89@28211|Alphaproteobacteria	28211|Alphaproteobacteria	S	Ankyrin repeat domain protein	-	-	-	-	-	-	-	-	-	-	-	-	-
IIOCCJHI_00917	163164.WD_0401	1.1e-36	138	COG3064@1|root,COG3064@2|Bacteria	2|Bacteria	M	translation initiation factor activity	-	-	-	-	-	-	-	-	-	-	-	-	YkuD
IIOCCJHI_00506	1408445.JHXP01000025_gene528	1.329e-11	75	2B0X6@1|root,31T9Y@2|Bacteria,1QC51@1224|Proteobacteria,1T7TV@1236|Gammaproteobacteria,1JFUG@118969|Legionellales	118969|Legionellales	-	-	-	-	-	-	-	-	-	-	-	-	-	-	-
HJGGHHJJ_00610	570417.WP0462	7.008e-85	287	COG0666@1|root,COG0666@2|Bacteria	2|Bacteria	G	response to abiotic stimulus	-	-	-	-	-	-	-	-	-	-	-	-	Ank,Ank_2,Ank_4,Peptidase_M48,Pkinase
HJGGHHJJ_00124	163164.WD_1297	2.385e-11	64	COG3240@1|root,COG3240@2|Bacteria	2|Bacteria	I	lipase activity	-	-	-	-	-	-	-	-	-	-	-	-	Autotransporter,Big_3_5,Lipase_GDSL,Pertactin
HJGGHHJJ_00727	7159.AAEL017480-PA	1.104e-13	79	COG0666@1|root,KOG4177@2759|Eukaryota,38BVK@33154|Opisthokonta,3BGGV@33208|Metazoa,3CT1S@33213|Bilateria,41TJ6@6656|Arthropoda,3SIDI@50557|Insecta,458BN@7147|Diptera	33208|Metazoa	M	Ankyrin repeat	-	-	-	ko:K05643	ko02010,map02010	-	-	-	ko00000,ko00001,ko02000	3.A.1.211	-	-	Ank,Ank_2,Ank_3,Ank_4,Ank_5,ZU5
HJGGHHJJ_00700	163164.WD_0292	8.831e-25	106	COG0666@1|root,COG0666@2|Bacteria	2|Bacteria	G	response to abiotic stimulus	-	-	-	-	-	-	-	-	-	-	-	-	Ank_4
HJGGHHJJ_00917	1236908.wNo_00280	8.321e-86	284	COG1196@1|root,COG1196@2|Bacteria	2|Bacteria	D	nuclear chromosome segregation	-	-	-	ko:K18376	-	M00660	-	-	ko00000,ko00002,ko02044	1.C.65.1	-	-	DUF1542,Mob_Pre,Relaxase,YSIRK_signal
HJGGHHJJ_00565	570417.WP0906	4.132e-133	424	COG0658@1|root,COG0658@2|Bacteria,1MUKF@1224|Proteobacteria,2TRD5@28211|Alphaproteobacteria,47F86@766|Rickettsiales	766|Rickettsiales	S	Competence protein	-	-	-	ko:K02238	-	M00429	-	-	ko00000,ko00002,ko02044	3.A.11.1,3.A.11.2	-	-	Competence,DUF4131
HJGGHHJJ_00258	163164.WD_0550	1.004e-13	77	COG0666@1|root,COG0666@2|Bacteria,1PEAC@1224|Proteobacteria,2UV89@28211|Alphaproteobacteria	28211|Alphaproteobacteria	S	Ankyrin repeat domain protein	-	-	-	-	-	-	-	-	-	-	-	-	-
HJGGHHJJ_01062	163164.WD_0401	1.1e-36	138	COG3064@1|root,COG3064@2|Bacteria	2|Bacteria	M	translation initiation factor activity	-	-	-	-	-	-	-	-	-	-	-	-	YkuD
HJGGHHJJ_00643	1408445.JHXP01000025_gene528	1.329e-11	75	2B0X6@1|root,31T9Y@2|Bacteria,1QC51@1224|Proteobacteria,1T7TV@1236|Gammaproteobacteria,1JFUG@118969|Legionellales	118969|Legionellales	-	-	-	-	-	-	-	-	-	-	-	-	-	-	-
MGCELFBK_00808	570417.WP0462	7.008e-85	287	COG0666@1|root,COG0666@2|Bacteria	2|Bacteria	G	response to abiotic stimulus	-	-	-	-	-	-	-	-	-	-	-	-	Ank,Ank_2,Ank_4,Peptidase_M48,Pkinase
MGCELFBK_01257	163164.WD_1297	2.385e-11	64	COG3240@1|root,COG3240@2|Bacteria	2|Bacteria	I	lipase activity	-	-	-	-	-	-	-	-	-	-	-	-	Autotransporter,Big_3_5,Lipase_GDSL,Pertactin
MGCELFBK_00940	7159.AAEL017480-PA	1.104e-13	79	COG0666@1|root,KOG4177@2759|Eukaryota,38BVK@33154|Opisthokonta,3BGGV@33208|Metazoa,3CT1S@33213|Bilateria,41TJ6@6656|Arthropoda,3SIDI@50557|Insecta,458BN@7147|Diptera	33208|Metazoa	M	Ankyrin repeat	-	-	-	ko:K05643	ko02010,map02010	-	-	-	ko00000,ko00001,ko02000	3.A.1.211	-	-	Ank,Ank_2,Ank_3,Ank_4,Ank_5,ZU5
MGCELFBK_01068	163164.WD_0292	8.831e-25	106	COG0666@1|root,COG0666@2|Bacteria	2|Bacteria	G	response to abiotic stimulus	-	-	-	-	-	-	-	-	-	-	-	-	Ank_4
MGCELFBK_00120	1236908.wNo_00280	8.321e-86	284	COG1196@1|root,COG1196@2|Bacteria	2|Bacteria	D	nuclear chromosome segregation	-	-	-	ko:K18376	-	M00660	-	-	ko00000,ko00002,ko02044	1.C.65.1	-	-	DUF1542,Mob_Pre,Relaxase,YSIRK_signal
MGCELFBK_00123	570417.WP0906	4.132e-133	424	COG0658@1|root,COG0658@2|Bacteria,1MUKF@1224|Proteobacteria,2TRD5@28211|Alphaproteobacteria,47F86@766|Rickettsiales	766|Rickettsiales	S	Competence protein	-	-	-	ko:K02238	-	M00429	-	-	ko00000,ko00002,ko02044	3.A.11.1,3.A.11.2	-	-	Competence,DUF4131
MGCELFBK_00526	163164.WD_0550	1.004e-13	77	COG0666@1|root,COG0666@2|Bacteria,1PEAC@1224|Proteobacteria,2UV89@28211|Alphaproteobacteria	28211|Alphaproteobacteria	S	Ankyrin repeat domain protein	-	-	-	-	-	-	-	-	-	-	-	-	-
MGCELFBK_00675	163164.WD_0401	1.1e-36	138	COG3064@1|root,COG3064@2|Bacteria	2|Bacteria	M	translation initiation factor activity	-	-	-	-	-	-	-	-	-	-	-	-	YkuD
MGCELFBK_00189	1408445.JHXP01000025_gene528	1.329e-11	75	2B0X6@1|root,31T9Y@2|Bacteria,1QC51@1224|Proteobacteria,1T7TV@1236|Gammaproteobacteria,1JFUG@118969|Legionellales	118969|Legionellales	-	-	-	-	-	-	-	-	-	-	-	-	-	-	-
OMHKGGCF_00830	570417.WP0462	7.008e-85	287	COG0666@1|root,COG0666@2|Bacteria	2|Bacteria	G	response to abiotic stimulus	-	-	-	-	-	-	-	-	-	-	-	-	Ank,Ank_2,Ank_4,Peptidase_M48,Pkinase
OMHKGGCF_00552	163164.WD_1297	2.385e-11	64	COG3240@1|root,COG3240@2|Bacteria	2|Bacteria	I	lipase activity	-	-	-	-	-	-	-	-	-	-	-	-	Autotransporter,Big_3_5,Lipase_GDSL,Pertactin
OMHKGGCF_00372	7159.AAEL017480-PA	1.104e-13	79	COG0666@1|root,KOG4177@2759|Eukaryota,38BVK@33154|Opisthokonta,3BGGV@33208|Metazoa,3CT1S@33213|Bilateria,41TJ6@6656|Arthropoda,3SIDI@50557|Insecta,458BN@7147|Diptera	33208|Metazoa	M	Ankyrin repeat	-	-	-	ko:K05643	ko02010,map02010	-	-	-	ko00000,ko00001,ko02000	3.A.1.211	-	-	Ank,Ank_2,Ank_3,Ank_4,Ank_5,ZU5
OMHKGGCF_00399	163164.WD_0292	8.831e-25	106	COG0666@1|root,COG0666@2|Bacteria	2|Bacteria	G	response to abiotic stimulus	-	-	-	-	-	-	-	-	-	-	-	-	Ank_4
OMHKGGCF_00556	1236908.wNo_00280	8.321e-86	284	COG1196@1|root,COG1196@2|Bacteria	2|Bacteria	D	nuclear chromosome segregation	-	-	-	ko:K18376	-	M00660	-	-	ko00000,ko00002,ko02044	1.C.65.1	-	-	DUF1542,Mob_Pre,Relaxase,YSIRK_signal
OMHKGGCF_00284	570417.WP0906	4.132e-133	424	COG0658@1|root,COG0658@2|Bacteria,1MUKF@1224|Proteobacteria,2TRD5@28211|Alphaproteobacteria,47F86@766|Rickettsiales	766|Rickettsiales	S	Competence protein	-	-	-	ko:K02238	-	M00429	-	-	ko00000,ko00002,ko02044	3.A.11.1,3.A.11.2	-	-	Competence,DUF4131
OMHKGGCF_01027	163164.WD_0550	1.004e-13	77	COG0666@1|root,COG0666@2|Bacteria,1PEAC@1224|Proteobacteria,2UV89@28211|Alphaproteobacteria	28211|Alphaproteobacteria	S	Ankyrin repeat domain protein	-	-	-	-	-	-	-	-	-	-	-	-	-
OMHKGGCF_01133	163164.WD_0401	1.1e-36	138	COG3064@1|root,COG3064@2|Bacteria	2|Bacteria	M	translation initiation factor activity	-	-	-	-	-	-	-	-	-	-	-	-	YkuD
OMHKGGCF_00209	1408445.JHXP01000025_gene528	1.329e-11	75	2B0X6@1|root,31T9Y@2|Bacteria,1QC51@1224|Proteobacteria,1T7TV@1236|Gammaproteobacteria,1JFUG@118969|Legionellales	118969|Legionellales	-	-	-	-	-	-	-	-	-	-	-	-	-	-	-
GKDBDGBC_00723	570417.WP0462	7.008e-85	287	COG0666@1|root,COG0666@2|Bacteria	2|Bacteria	G	response to abiotic stimulus	-	-	-	-	-	-	-	-	-	-	-	-	Ank,Ank_2,Ank_4,Peptidase_M48,Pkinase
GKDBDGBC_00282	163164.WD_1297	2.385e-11	64	COG3240@1|root,COG3240@2|Bacteria	2|Bacteria	I	lipase activity	-	-	-	-	-	-	-	-	-	-	-	-	Autotransporter,Big_3_5,Lipase_GDSL,Pertactin
GKDBDGBC_00519	7159.AAEL017480-PA	1.104e-13	79	COG0666@1|root,KOG4177@2759|Eukaryota,38BVK@33154|Opisthokonta,3BGGV@33208|Metazoa,3CT1S@33213|Bilateria,41TJ6@6656|Arthropoda,3SIDI@50557|Insecta,458BN@7147|Diptera	33208|Metazoa	M	Ankyrin repeat	-	-	-	ko:K05643	ko02010,map02010	-	-	-	ko00000,ko00001,ko02000	3.A.1.211	-	-	Ank,Ank_2,Ank_3,Ank_4,Ank_5,ZU5
GKDBDGBC_00492	163164.WD_0292	8.831e-25	106	COG0666@1|root,COG0666@2|Bacteria	2|Bacteria	G	response to abiotic stimulus	-	-	-	-	-	-	-	-	-	-	-	-	Ank_4
GKDBDGBC_00098	1236908.wNo_00280	2.666e-86	286	COG1196@1|root,COG1196@2|Bacteria	2|Bacteria	D	nuclear chromosome segregation	-	-	-	ko:K18376	-	M00660	-	-	ko00000,ko00002,ko02044	1.C.65.1	-	-	DUF1542,Mob_Pre,Relaxase,YSIRK_signal
GKDBDGBC_00941	570417.WP0906	4.132e-133	424	COG0658@1|root,COG0658@2|Bacteria,1MUKF@1224|Proteobacteria,2TRD5@28211|Alphaproteobacteria,47F86@766|Rickettsiales	766|Rickettsiales	S	Competence protein	-	-	-	ko:K02238	-	M00429	-	-	ko00000,ko00002,ko02044	3.A.11.1,3.A.11.2	-	-	Competence,DUF4131
GKDBDGBC_00440	163164.WD_0550	1.004e-13	77	COG0666@1|root,COG0666@2|Bacteria,1PEAC@1224|Proteobacteria,2UV89@28211|Alphaproteobacteria	28211|Alphaproteobacteria	S	Ankyrin repeat domain protein	-	-	-	-	-	-	-	-	-	-	-	-	-
GKDBDGBC_00985	163164.WD_0401	1.1e-36	138	COG3064@1|root,COG3064@2|Bacteria	2|Bacteria	M	translation initiation factor activity	-	-	-	-	-	-	-	-	-	-	-	-	YkuD
GKDBDGBC_00746	1408445.JHXP01000025_gene528	1.329e-11	75	2B0X6@1|root,31T9Y@2|Bacteria,1QC51@1224|Proteobacteria,1T7TV@1236|Gammaproteobacteria,1JFUG@118969|Legionellales	118969|Legionellales	-	-	-	-	-	-	-	-	-	-	-	-	-	-	-
CGPFCFPP_00400	570417.WP0462	7.008e-85	287	COG0666@1|root,COG0666@2|Bacteria	2|Bacteria	G	response to abiotic stimulus	-	-	-	-	-	-	-	-	-	-	-	-	Ank,Ank_2,Ank_4,Peptidase_M48,Pkinase
CGPFCFPP_00615	163164.WD_1297	2.385e-11	64	COG3240@1|root,COG3240@2|Bacteria	2|Bacteria	I	lipase activity	-	-	-	-	-	-	-	-	-	-	-	-	Autotransporter,Big_3_5,Lipase_GDSL,Pertactin
CGPFCFPP_00182	7159.AAEL017480-PA	1.104e-13	79	COG0666@1|root,KOG4177@2759|Eukaryota,38BVK@33154|Opisthokonta,3BGGV@33208|Metazoa,3CT1S@33213|Bilateria,41TJ6@6656|Arthropoda,3SIDI@50557|Insecta,458BN@7147|Diptera	33208|Metazoa	M	Ankyrin repeat	-	-	-	ko:K05643	ko02010,map02010	-	-	-	ko00000,ko00001,ko02000	3.A.1.211	-	-	Ank,Ank_2,Ank_3,Ank_4,Ank_5,ZU5
CGPFCFPP_00155	163164.WD_0292	8.831e-25	106	COG0666@1|root,COG0666@2|Bacteria	2|Bacteria	G	response to abiotic stimulus	-	-	-	-	-	-	-	-	-	-	-	-	Ank_4
CGPFCFPP_00259	1236908.wNo_00280	8.321e-86	284	COG1196@1|root,COG1196@2|Bacteria	2|Bacteria	D	nuclear chromosome segregation	-	-	-	ko:K18376	-	M00660	-	-	ko00000,ko00002,ko02044	1.C.65.1	-	-	DUF1542,Mob_Pre,Relaxase,YSIRK_signal
CGPFCFPP_00152	570417.WP0906	4.132e-133	424	COG0658@1|root,COG0658@2|Bacteria,1MUKF@1224|Proteobacteria,2TRD5@28211|Alphaproteobacteria,47F86@766|Rickettsiales	766|Rickettsiales	S	Competence protein	-	-	-	ko:K02238	-	M00429	-	-	ko00000,ko00002,ko02044	3.A.11.1,3.A.11.2	-	-	Competence,DUF4131
CGPFCFPP_00819	163164.WD_0550	1.004e-13	77	COG0666@1|root,COG0666@2|Bacteria,1PEAC@1224|Proteobacteria,2UV89@28211|Alphaproteobacteria	28211|Alphaproteobacteria	S	Ankyrin repeat domain protein	-	-	-	-	-	-	-	-	-	-	-	-	-
CGPFCFPP_01226	163164.WD_0401	1.1e-36	138	COG3064@1|root,COG3064@2|Bacteria	2|Bacteria	M	translation initiation factor activity	-	-	-	-	-	-	-	-	-	-	-	-	YkuD
CGPFCFPP_00430	1408445.JHXP01000025_gene528	1.329e-11	75	2B0X6@1|root,31T9Y@2|Bacteria,1QC51@1224|Proteobacteria,1T7TV@1236|Gammaproteobacteria,1JFUG@118969|Legionellales	118969|Legionellales	-	-	-	-	-	-	-	-	-	-	-	-	-	-	-
MHHPIELL_00703	570417.WP0462	7.008e-85	287	COG0666@1|root,COG0666@2|Bacteria	2|Bacteria	G	response to abiotic stimulus	-	-	-	-	-	-	-	-	-	-	-	-	Ank,Ank_2,Ank_4,Peptidase_M48,Pkinase
MHHPIELL_00158	163164.WD_1297	2.385e-11	64	COG3240@1|root,COG3240@2|Bacteria	2|Bacteria	I	lipase activity	-	-	-	-	-	-	-	-	-	-	-	-	Autotransporter,Big_3_5,Lipase_GDSL,Pertactin
MHHPIELL_00432	7159.AAEL017480-PA	1.104e-13	79	COG0666@1|root,KOG4177@2759|Eukaryota,38BVK@33154|Opisthokonta,3BGGV@33208|Metazoa,3CT1S@33213|Bilateria,41TJ6@6656|Arthropoda,3SIDI@50557|Insecta,458BN@7147|Diptera	33208|Metazoa	M	Ankyrin repeat	-	-	-	ko:K05643	ko02010,map02010	-	-	-	ko00000,ko00001,ko02000	3.A.1.211	-	-	Ank,Ank_2,Ank_3,Ank_4,Ank_5,ZU5
MHHPIELL_00405	163164.WD_0292	8.831e-25	106	COG0666@1|root,COG0666@2|Bacteria	2|Bacteria	G	response to abiotic stimulus	-	-	-	-	-	-	-	-	-	-	-	-	Ank_4
MHHPIELL_00774	1236908.wNo_00280	8.321e-86	284	COG1196@1|root,COG1196@2|Bacteria	2|Bacteria	D	nuclear chromosome segregation	-	-	-	ko:K18376	-	M00660	-	-	ko00000,ko00002,ko02044	1.C.65.1	-	-	DUF1542,Mob_Pre,Relaxase,YSIRK_signal
MHHPIELL_00265	570417.WP0906	4.132e-133	424	COG0658@1|root,COG0658@2|Bacteria,1MUKF@1224|Proteobacteria,2TRD5@28211|Alphaproteobacteria,47F86@766|Rickettsiales	766|Rickettsiales	S	Competence protein	-	-	-	ko:K02238	-	M00429	-	-	ko00000,ko00002,ko02044	3.A.11.1,3.A.11.2	-	-	Competence,DUF4131
MHHPIELL_01019	163164.WD_0550	1.004e-13	77	COG0666@1|root,COG0666@2|Bacteria,1PEAC@1224|Proteobacteria,2UV89@28211|Alphaproteobacteria	28211|Alphaproteobacteria	S	Ankyrin repeat domain protein	-	-	-	-	-	-	-	-	-	-	-	-	-
MHHPIELL_01222	163164.WD_0401	1.1e-36	138	COG3064@1|root,COG3064@2|Bacteria	2|Bacteria	M	translation initiation factor activity	-	-	-	-	-	-	-	-	-	-	-	-	YkuD
MHHPIELL_00450	1408445.JHXP01000025_gene528	1.329e-11	75	2B0X6@1|root,31T9Y@2|Bacteria,1QC51@1224|Proteobacteria,1T7TV@1236|Gammaproteobacteria,1JFUG@118969|Legionellales	118969|Legionellales	-	-	-	-	-	-	-	-	-	-	-	-	-	-	-
FHMGEIAI_00195	570417.WP0462	7.008e-85	287	COG0666@1|root,COG0666@2|Bacteria	2|Bacteria	G	response to abiotic stimulus	-	-	-	-	-	-	-	-	-	-	-	-	Ank,Ank_2,Ank_4,Peptidase_M48,Pkinase
FHMGEIAI_00075	163164.WD_1297	2.385e-11	64	COG3240@1|root,COG3240@2|Bacteria	2|Bacteria	I	lipase activity	-	-	-	-	-	-	-	-	-	-	-	-	Autotransporter,Big_3_5,Lipase_GDSL,Pertactin
FHMGEIAI_00190	7159.AAEL017480-PA	1.104e-13	79	COG0666@1|root,KOG4177@2759|Eukaryota,38BVK@33154|Opisthokonta,3BGGV@33208|Metazoa,3CT1S@33213|Bilateria,41TJ6@6656|Arthropoda,3SIDI@50557|Insecta,458BN@7147|Diptera	33208|Metazoa	M	Ankyrin repeat	-	-	-	ko:K05643	ko02010,map02010	-	-	-	ko00000,ko00001,ko02000	3.A.1.211	-	-	Ank,Ank_2,Ank_3,Ank_4,Ank_5,ZU5
FHMGEIAI_00163	163164.WD_0292	8.831e-25	106	COG0666@1|root,COG0666@2|Bacteria	2|Bacteria	G	response to abiotic stimulus	-	-	-	-	-	-	-	-	-	-	-	-	Ank_4
FHMGEIAI_00114	1236908.wNo_00280	8.321e-86	284	COG1196@1|root,COG1196@2|Bacteria	2|Bacteria	D	nuclear chromosome segregation	-	-	-	ko:K18376	-	M00660	-	-	ko00000,ko00002,ko02044	1.C.65.1	-	-	DUF1542,Mob_Pre,Relaxase,YSIRK_signal
FHMGEIAI_00089	570417.WP0906	4.132e-133	424	COG0658@1|root,COG0658@2|Bacteria,1MUKF@1224|Proteobacteria,2TRD5@28211|Alphaproteobacteria,47F86@766|Rickettsiales	766|Rickettsiales	S	Competence protein	-	-	-	ko:K02238	-	M00429	-	-	ko00000,ko00002,ko02044	3.A.11.1,3.A.11.2	-	-	Competence,DUF4131
FHMGEIAI_00513	163164.WD_0550	1.004e-13	77	COG0666@1|root,COG0666@2|Bacteria,1PEAC@1224|Proteobacteria,2UV89@28211|Alphaproteobacteria	28211|Alphaproteobacteria	S	Ankyrin repeat domain protein	-	-	-	-	-	-	-	-	-	-	-	-	-
FHMGEIAI_00915	163164.WD_0401	1.1e-36	138	COG3064@1|root,COG3064@2|Bacteria	2|Bacteria	M	translation initiation factor activity	-	-	-	-	-	-	-	-	-	-	-	-	YkuD
FHMGEIAI_00611	1408445.JHXP01000025_gene528	1.329e-11	75	2B0X6@1|root,31T9Y@2|Bacteria,1QC51@1224|Proteobacteria,1T7TV@1236|Gammaproteobacteria,1JFUG@118969|Legionellales	118969|Legionellales	-	-	-	-	-	-	-	-	-	-	-	-	-	-	-
FIGACOJB_00802	570417.WP0462	7.008e-85	287	COG0666@1|root,COG0666@2|Bacteria	2|Bacteria	G	response to abiotic stimulus	-	-	-	-	-	-	-	-	-	-	-	-	Ank,Ank_2,Ank_4,Peptidase_M48,Pkinase
FIGACOJB_00349	163164.WD_1297	2.385e-11	64	COG3240@1|root,COG3240@2|Bacteria	2|Bacteria	I	lipase activity	-	-	-	-	-	-	-	-	-	-	-	-	Autotransporter,Big_3_5,Lipase_GDSL,Pertactin
FIGACOJB_00937	7159.AAEL017480-PA	1.104e-13	79	COG0666@1|root,KOG4177@2759|Eukaryota,38BVK@33154|Opisthokonta,3BGGV@33208|Metazoa,3CT1S@33213|Bilateria,41TJ6@6656|Arthropoda,3SIDI@50557|Insecta,458BN@7147|Diptera	33208|Metazoa	M	Ankyrin repeat	-	-	-	ko:K05643	ko02010,map02010	-	-	-	ko00000,ko00001,ko02000	3.A.1.211	-	-	Ank,Ank_2,Ank_3,Ank_4,Ank_5,ZU5
FIGACOJB_00910	163164.WD_0292	8.831e-25	106	COG0666@1|root,COG0666@2|Bacteria	2|Bacteria	G	response to abiotic stimulus	-	-	-	-	-	-	-	-	-	-	-	-	Ank_4
FIGACOJB_01018	1236908.wNo_00280	8.321e-86	284	COG1196@1|root,COG1196@2|Bacteria	2|Bacteria	D	nuclear chromosome segregation	-	-	-	ko:K18376	-	M00660	-	-	ko00000,ko00002,ko02044	1.C.65.1	-	-	DUF1542,Mob_Pre,Relaxase,YSIRK_signal
FIGACOJB_00891	570417.WP0906	4.132e-133	424	COG0658@1|root,COG0658@2|Bacteria,1MUKF@1224|Proteobacteria,2TRD5@28211|Alphaproteobacteria,47F86@766|Rickettsiales	766|Rickettsiales	S	Competence protein	-	-	-	ko:K02238	-	M00429	-	-	ko00000,ko00002,ko02044	3.A.11.1,3.A.11.2	-	-	Competence,DUF4131
FIGACOJB_00864	163164.WD_0550	1.004e-13	77	COG0666@1|root,COG0666@2|Bacteria,1PEAC@1224|Proteobacteria,2UV89@28211|Alphaproteobacteria	28211|Alphaproteobacteria	S	Ankyrin repeat domain protein	-	-	-	-	-	-	-	-	-	-	-	-	-
FIGACOJB_01153	163164.WD_0401	1.1e-36	138	COG3064@1|root,COG3064@2|Bacteria	2|Bacteria	M	translation initiation factor activity	-	-	-	-	-	-	-	-	-	-	-	-	YkuD
FIGACOJB_01073	1408445.JHXP01000025_gene528	1.329e-11	75	2B0X6@1|root,31T9Y@2|Bacteria,1QC51@1224|Proteobacteria,1T7TV@1236|Gammaproteobacteria,1JFUG@118969|Legionellales	118969|Legionellales	-	-	-	-	-	-	-	-	-	-	-	-	-	-	-
DFPNBKCE_00885	570417.WP0462	7.008e-85	287	COG0666@1|root,COG0666@2|Bacteria	2|Bacteria	G	response to abiotic stimulus	-	-	-	-	-	-	-	-	-	-	-	-	Ank,Ank_2,Ank_4,Peptidase_M48,Pkinase
DFPNBKCE_00040	163164.WD_1297	2.385e-11	64	COG3240@1|root,COG3240@2|Bacteria	2|Bacteria	I	lipase activity	-	-	-	-	-	-	-	-	-	-	-	-	Autotransporter,Big_3_5,Lipase_GDSL,Pertactin
DFPNBKCE_00366	7159.AAEL017480-PA	1.104e-13	79	COG0666@1|root,KOG4177@2759|Eukaryota,38BVK@33154|Opisthokonta,3BGGV@33208|Metazoa,3CT1S@33213|Bilateria,41TJ6@6656|Arthropoda,3SIDI@50557|Insecta,458BN@7147|Diptera	33208|Metazoa	M	Ankyrin repeat	-	-	-	ko:K05643	ko02010,map02010	-	-	-	ko00000,ko00001,ko02000	3.A.1.211	-	-	Ank,Ank_2,Ank_3,Ank_4,Ank_5,ZU5
DFPNBKCE_00339	163164.WD_0292	8.831e-25	106	COG0666@1|root,COG0666@2|Bacteria	2|Bacteria	G	response to abiotic stimulus	-	-	-	-	-	-	-	-	-	-	-	-	Ank_4
DFPNBKCE_00494	1236908.wNo_00280	8.321e-86	284	COG1196@1|root,COG1196@2|Bacteria	2|Bacteria	D	nuclear chromosome segregation	-	-	-	ko:K18376	-	M00660	-	-	ko00000,ko00002,ko02044	1.C.65.1	-	-	DUF1542,Mob_Pre,Relaxase,YSIRK_signal
DFPNBKCE_00139	570417.WP0906	4.132e-133	424	COG0658@1|root,COG0658@2|Bacteria,1MUKF@1224|Proteobacteria,2TRD5@28211|Alphaproteobacteria,47F86@766|Rickettsiales	766|Rickettsiales	S	Competence protein	-	-	-	ko:K02238	-	M00429	-	-	ko00000,ko00002,ko02044	3.A.11.1,3.A.11.2	-	-	Competence,DUF4131
DFPNBKCE_00260	163164.WD_0550	1.004e-13	77	COG0666@1|root,COG0666@2|Bacteria,1PEAC@1224|Proteobacteria,2UV89@28211|Alphaproteobacteria	28211|Alphaproteobacteria	S	Ankyrin repeat domain protein	-	-	-	-	-	-	-	-	-	-	-	-	-
DFPNBKCE_01135	163164.WD_0401	1.1e-36	138	COG3064@1|root,COG3064@2|Bacteria	2|Bacteria	M	translation initiation factor activity	-	-	-	-	-	-	-	-	-	-	-	-	YkuD
DFPNBKCE_00446	1408445.JHXP01000025_gene528	1.329e-11	75	2B0X6@1|root,31T9Y@2|Bacteria,1QC51@1224|Proteobacteria,1T7TV@1236|Gammaproteobacteria,1JFUG@118969|Legionellales	118969|Legionellales	-	-	-	-	-	-	-	-	-	-	-	-	-	-	-
PKMFFDJF_00811	570417.WP0462	7.008e-85	287	COG0666@1|root,COG0666@2|Bacteria	2|Bacteria	G	response to abiotic stimulus	-	-	-	-	-	-	-	-	-	-	-	-	Ank,Ank_2,Ank_4,Peptidase_M48,Pkinase
PKMFFDJF_00202	163164.WD_1297	2.385e-11	64	COG3240@1|root,COG3240@2|Bacteria	2|Bacteria	I	lipase activity	-	-	-	-	-	-	-	-	-	-	-	-	Autotransporter,Big_3_5,Lipase_GDSL,Pertactin
PKMFFDJF_00678	7159.AAEL017480-PA	1.104e-13	79	COG0666@1|root,KOG4177@2759|Eukaryota,38BVK@33154|Opisthokonta,3BGGV@33208|Metazoa,3CT1S@33213|Bilateria,41TJ6@6656|Arthropoda,3SIDI@50557|Insecta,458BN@7147|Diptera	33208|Metazoa	M	Ankyrin repeat	-	-	-	ko:K05643	ko02010,map02010	-	-	-	ko00000,ko00001,ko02000	3.A.1.211	-	-	Ank,Ank_2,Ank_3,Ank_4,Ank_5,ZU5
PKMFFDJF_00651	163164.WD_0292	8.831e-25	106	COG0666@1|root,COG0666@2|Bacteria	2|Bacteria	G	response to abiotic stimulus	-	-	-	-	-	-	-	-	-	-	-	-	Ank_4
PKMFFDJF_00280	1236908.wNo_00280	8.321e-86	284	COG1196@1|root,COG1196@2|Bacteria	2|Bacteria	D	nuclear chromosome segregation	-	-	-	ko:K18376	-	M00660	-	-	ko00000,ko00002,ko02044	1.C.65.1	-	-	DUF1542,Mob_Pre,Relaxase,YSIRK_signal
PKMFFDJF_00580	570417.WP0906	4.132e-133	424	COG0658@1|root,COG0658@2|Bacteria,1MUKF@1224|Proteobacteria,2TRD5@28211|Alphaproteobacteria,47F86@766|Rickettsiales	766|Rickettsiales	S	Competence protein	-	-	-	ko:K02238	-	M00429	-	-	ko00000,ko00002,ko02044	3.A.11.1,3.A.11.2	-	-	Competence,DUF4131
PKMFFDJF_00365	163164.WD_0550	1.004e-13	77	COG0666@1|root,COG0666@2|Bacteria,1PEAC@1224|Proteobacteria,2UV89@28211|Alphaproteobacteria	28211|Alphaproteobacteria	S	Ankyrin repeat domain protein	-	-	-	-	-	-	-	-	-	-	-	-	-
PKMFFDJF_00986	163164.WD_0401	1.1e-36	138	COG3064@1|root,COG3064@2|Bacteria	2|Bacteria	M	translation initiation factor activity	-	-	-	-	-	-	-	-	-	-	-	-	YkuD
PKMFFDJF_00517	1408445.JHXP01000025_gene528	1.329e-11	75	2B0X6@1|root,31T9Y@2|Bacteria,1QC51@1224|Proteobacteria,1T7TV@1236|Gammaproteobacteria,1JFUG@118969|Legionellales	118969|Legionellales	-	-	-	-	-	-	-	-	-	-	-	-	-	-	-
KAOKEMGN_00137	570417.WP0462	7.008e-85	287	COG0666@1|root,COG0666@2|Bacteria	2|Bacteria	G	response to abiotic stimulus	-	-	-	-	-	-	-	-	-	-	-	-	Ank,Ank_2,Ank_4,Peptidase_M48,Pkinase
KAOKEMGN_00558	163164.WD_1297	2.385e-11	64	COG3240@1|root,COG3240@2|Bacteria	2|Bacteria	I	lipase activity	-	-	-	-	-	-	-	-	-	-	-	-	Autotransporter,Big_3_5,Lipase_GDSL,Pertactin
KAOKEMGN_01117	7159.AAEL017480-PA	1.104e-13	79	COG0666@1|root,KOG4177@2759|Eukaryota,38BVK@33154|Opisthokonta,3BGGV@33208|Metazoa,3CT1S@33213|Bilateria,41TJ6@6656|Arthropoda,3SIDI@50557|Insecta,458BN@7147|Diptera	33208|Metazoa	M	Ankyrin repeat	-	-	-	ko:K05643	ko02010,map02010	-	-	-	ko00000,ko00001,ko02000	3.A.1.211	-	-	Ank,Ank_2,Ank_3,Ank_4,Ank_5,ZU5
KAOKEMGN_01090	163164.WD_0292	8.831e-25	106	COG0666@1|root,COG0666@2|Bacteria	2|Bacteria	G	response to abiotic stimulus	-	-	-	-	-	-	-	-	-	-	-	-	Ank_4
KAOKEMGN_01231	1236908.wNo_00280	8.321e-86	284	COG1196@1|root,COG1196@2|Bacteria	2|Bacteria	D	nuclear chromosome segregation	-	-	-	ko:K18376	-	M00660	-	-	ko00000,ko00002,ko02044	1.C.65.1	-	-	DUF1542,Mob_Pre,Relaxase,YSIRK_signal
KAOKEMGN_00779	570417.WP0906	4.132e-133	424	COG0658@1|root,COG0658@2|Bacteria,1MUKF@1224|Proteobacteria,2TRD5@28211|Alphaproteobacteria,47F86@766|Rickettsiales	766|Rickettsiales	S	Competence protein	-	-	-	ko:K02238	-	M00429	-	-	ko00000,ko00002,ko02044	3.A.11.1,3.A.11.2	-	-	Competence,DUF4131
KAOKEMGN_00653	163164.WD_0550	1.004e-13	77	COG0666@1|root,COG0666@2|Bacteria,1PEAC@1224|Proteobacteria,2UV89@28211|Alphaproteobacteria	28211|Alphaproteobacteria	S	Ankyrin repeat domain protein	-	-	-	-	-	-	-	-	-	-	-	-	-
KAOKEMGN_00389	163164.WD_0401	1.1e-36	138	COG3064@1|root,COG3064@2|Bacteria	2|Bacteria	M	translation initiation factor activity	-	-	-	-	-	-	-	-	-	-	-	-	YkuD
KAOKEMGN_00248	1408445.JHXP01000025_gene528	1.329e-11	75	2B0X6@1|root,31T9Y@2|Bacteria,1QC51@1224|Proteobacteria,1T7TV@1236|Gammaproteobacteria,1JFUG@118969|Legionellales	118969|Legionellales	-	-	-	-	-	-	-	-	-	-	-	-	-	-	-
Asia
HPGGGJCC_01120	1236908.wNo_09580	1.507e-41	162	COG0666@1|root,COG0666@2|Bacteria	2|Bacteria	G	response to abiotic stimulus	-	-	-	ko:K21486	-	-	-	-	ko00000,ko03036	-	-	-	Ank,Ank_2,Ank_3,Ank_4
HIPBMLPB_01323	1236908.wNo_09580	1.507e-41	162	COG0666@1|root,COG0666@2|Bacteria	2|Bacteria	G	response to abiotic stimulus	-	-	-	ko:K21486	-	-	-	-	ko00000,ko03036	-	-	-	Ank,Ank_2,Ank_3,Ank_4
JBICGBBE_00672	1236908.wNo_09580	1.507e-41	162	COG0666@1|root,COG0666@2|Bacteria	2|Bacteria	G	response to abiotic stimulus	-	-	-	ko:K21486	-	-	-	-	ko00000,ko03036	-	-	-	Ank,Ank_2,Ank_3,Ank_4
IDBNLAEA_00450	1236908.wNo_09580	1.507e-41	162	COG0666@1|root,COG0666@2|Bacteria	2|Bacteria	G	response to abiotic stimulus	-	-	-	ko:K21486	-	-	-	-	ko00000,ko03036	-	-	-	Ank,Ank_2,Ank_3,Ank_4
IBEJMAEN_01456	1236908.wNo_09580	1.507e-41	162	COG0666@1|root,COG0666@2|Bacteria	2|Bacteria	G	response to abiotic stimulus	-	-	-	ko:K21486	-	-	-	-	ko00000,ko03036	-	-	-	Ank,Ank_2,Ank_3,Ank_4
ODBGODOL_00408	1236908.wNo_09580	1.507e-41	162	COG0666@1|root,COG0666@2|Bacteria	2|Bacteria	G	response to abiotic stimulus	-	-	-	ko:K21486	-	-	-	-	ko00000,ko03036	-	-	-	Ank,Ank_2,Ank_3,Ank_4
FHFOAIGC_01100	1236908.wNo_09580	3.058e-34	141	COG0666@1|root,COG0666@2|Bacteria	2|Bacteria	G	response to abiotic stimulus	-	-	-	ko:K21486	-	-	-	-	ko00000,ko03036	-	-	-	Ank,Ank_2,Ank_3,Ank_4
NMKPOOOP_01392	1236908.wNo_09580	1.49e-16	79	COG0666@1|root,COG0666@2|Bacteria	2|Bacteria	G	response to abiotic stimulus	-	-	-	ko:K21486	-	-	-	-	ko00000,ko03036	-	-	-	Ank,Ank_2,Ank_3,Ank_4
PNFKJGJD_01418	1236908.wNo_09580	1.507e-41	162	COG0666@1|root,COG0666@2|Bacteria	2|Bacteria	G	response to abiotic stimulus	-	-	-	ko:K21486	-	-	-	-	ko00000,ko03036	-	-	-	Ank,Ank_2,Ank_3,Ank_4

## Sheet: COG functional annotation
North America				Asia
GID	COG	COG_Name	COG_Class	GID	COG	COG_Name	COG_Class
NGFHOACJ_00015	G	Carbohydrate transport and metabolism	METABOLISM	HPGGGJCC_01120	G	Carbohydrate transport and metabolism	METABOLISM
NGFHOACJ_00750	I	Lipid transport and metabolism	METABOLISM	HIPBMLPB_01323	G	Carbohydrate transport and metabolism	METABOLISM
NGFHOACJ_00310	M	Cell wall/membrane/envelope biogenesis	CELLULAR PROCESSES AND SIGNALING	JBICGBBE_00672	G	Carbohydrate transport and metabolism	METABOLISM
NGFHOACJ_00337	G	Carbohydrate transport and metabolism	METABOLISM	IDBNLAEA_00450	G	Carbohydrate transport and metabolism	METABOLISM
NGFHOACJ_00477	D	Cell cycle control, cell division, chromosome partitioning	CELLULAR PROCESSES AND SIGNALING	IBEJMAEN_01456	G	Carbohydrate transport and metabolism	METABOLISM
NGFHOACJ_00503	S	Function unknown	POORLY CHARACTERIZED	ODBGODOL_00408	G	Carbohydrate transport and metabolism	METABOLISM
NGFHOACJ_00656	S	Function unknown	POORLY CHARACTERIZED	FHFOAIGC_01100	G	Carbohydrate transport and metabolism	METABOLISM
NGFHOACJ_00924	M	Cell wall/membrane/envelope biogenesis	CELLULAR PROCESSES AND SIGNALING	NMKPOOOP_01392	G	Carbohydrate transport and metabolism	METABOLISM
KMGNGIBJ_01364	G	Carbohydrate transport and metabolism	METABOLISM	PNFKJGJD_01418	G	Carbohydrate transport and metabolism	METABOLISM
KMGNGIBJ_00950	I	Lipid transport and metabolism	METABOLISM
KMGNGIBJ_00405	M	Cell wall/membrane/envelope biogenesis	CELLULAR PROCESSES AND SIGNALING
KMGNGIBJ_00432	G	Carbohydrate transport and metabolism	METABOLISM
KMGNGIBJ_00047	D	Cell cycle control, cell division, chromosome partitioning	CELLULAR PROCESSES AND SIGNALING
KMGNGIBJ_00738	S	Function unknown	POORLY CHARACTERIZED
KMGNGIBJ_00865	S	Function unknown	POORLY CHARACTERIZED
KMGNGIBJ_01121	M	Cell wall/membrane/envelope biogenesis	CELLULAR PROCESSES AND SIGNALING
NKBDKIID_01365	G	Carbohydrate transport and metabolism	METABOLISM
NKBDKIID_00953	I	Lipid transport and metabolism	METABOLISM
NKBDKIID_00409	M	Cell wall/membrane/envelope biogenesis	CELLULAR PROCESSES AND SIGNALING
NKBDKIID_00436	G	Carbohydrate transport and metabolism	METABOLISM
NKBDKIID_00231	D	Cell cycle control, cell division, chromosome partitioning	CELLULAR PROCESSES AND SIGNALING
NKBDKIID_00742	S	Function unknown	POORLY CHARACTERIZED
NKBDKIID_00868	S	Function unknown	POORLY CHARACTERIZED
NKBDKIID_01123	M	Cell wall/membrane/envelope biogenesis	CELLULAR PROCESSES AND SIGNALING
DAADLHLK_01178	G	Carbohydrate transport and metabolism	METABOLISM
DAADLHLK_00285	I	Lipid transport and metabolism	METABOLISM
DAADLHLK_00828	M	Cell wall/membrane/envelope biogenesis	CELLULAR PROCESSES AND SIGNALING
DAADLHLK_00801	G	Carbohydrate transport and metabolism	METABOLISM
DAADLHLK_01006	D	Cell cycle control, cell division, chromosome partitioning	CELLULAR PROCESSES AND SIGNALING
DAADLHLK_00495	S	Function unknown	POORLY CHARACTERIZED
DAADLHLK_00370	S	Function unknown	POORLY CHARACTERIZED
DAADLHLK_00115	M	Cell wall/membrane/envelope biogenesis	CELLULAR PROCESSES AND SIGNALING
KADLPBNJ_00017	G	Carbohydrate transport and metabolism	METABOLISM
KADLPBNJ_00441	I	Lipid transport and metabolism	METABOLISM
KADLPBNJ_00986	M	Cell wall/membrane/envelope biogenesis	CELLULAR PROCESSES AND SIGNALING
KADLPBNJ_00959	G	Carbohydrate transport and metabolism	METABOLISM
KADLPBNJ_01437	D	Cell cycle control, cell division, chromosome partitioning	CELLULAR PROCESSES AND SIGNALING
KADLPBNJ_00651	S	Function unknown	POORLY CHARACTERIZED
KADLPBNJ_00526	S	Function unknown	POORLY CHARACTERIZED
KADLPBNJ_00271	M	Cell wall/membrane/envelope biogenesis	CELLULAR PROCESSES AND SIGNALING
BAAAKPMC_00802	G	Carbohydrate transport and metabolism	METABOLISM
BAAAKPMC_01297	Q	Secondary metabolites biosynthesis, transport and catabolism	METABOLISM
BAAAKPMC_00945	I	Lipid transport and metabolism	METABOLISM
BAAAKPMC_01197	I	Lipid transport and metabolism	METABOLISM
BAAAKPMC_00105	M	Cell wall/membrane/envelope biogenesis	CELLULAR PROCESSES AND SIGNALING
BAAAKPMC_00179	G	Carbohydrate transport and metabolism	METABOLISM
BAAAKPMC_00794	D	Cell cycle control, cell division, chromosome partitioning	CELLULAR PROCESSES AND SIGNALING
BAAAKPMC_00995	S	Function unknown	POORLY CHARACTERIZED
BAAAKPMC_00726	S	Function unknown	POORLY CHARACTERIZED
BAAAKPMC_01054	M	Cell wall/membrane/envelope biogenesis	CELLULAR PROCESSES AND SIGNALING
KKPHEECL_00431	G	Carbohydrate transport and metabolism	METABOLISM
KKPHEECL_00510	I	Lipid transport and metabolism	METABOLISM
KKPHEECL_00962	M	Cell wall/membrane/envelope biogenesis	CELLULAR PROCESSES AND SIGNALING
KKPHEECL_00989	G	Carbohydrate transport and metabolism	METABOLISM
KKPHEECL_01076	D	Cell cycle control, cell division, chromosome partitioning	CELLULAR PROCESSES AND SIGNALING
KKPHEECL_00006	S	Function unknown	POORLY CHARACTERIZED
KKPHEECL_01231	S	Function unknown	POORLY CHARACTERIZED
KKPHEECL_00360	M	Cell wall/membrane/envelope biogenesis	CELLULAR PROCESSES AND SIGNALING
CIMJBKCB_00272	G	Carbohydrate transport and metabolism	METABOLISM
CIMJBKCB_00518	I	Lipid transport and metabolism	METABOLISM
CIMJBKCB_00353	M	Cell wall/membrane/envelope biogenesis	CELLULAR PROCESSES AND SIGNALING
CIMJBKCB_00387	G	Carbohydrate transport and metabolism	METABOLISM
CIMJBKCB_00944	D	Cell cycle control, cell division, chromosome partitioning	CELLULAR PROCESSES AND SIGNALING
CIMJBKCB_00547	S	Function unknown	POORLY CHARACTERIZED
CIMJBKCB_00599	S	Function unknown	POORLY CHARACTERIZED
CIMJBKCB_00764	M	Cell wall/membrane/envelope biogenesis	CELLULAR PROCESSES AND SIGNALING
OBPAHNOM_00061	G	Carbohydrate transport and metabolism	METABOLISM
OBPAHNOM_00712	I	Lipid transport and metabolism	METABOLISM
OBPAHNOM_00103	M	Cell wall/membrane/envelope biogenesis	CELLULAR PROCESSES AND SIGNALING
OBPAHNOM_00933	G	Carbohydrate transport and metabolism	METABOLISM
OBPAHNOM_00668	D	Cell cycle control, cell division, chromosome partitioning	CELLULAR PROCESSES AND SIGNALING
OBPAHNOM_01057	S	Function unknown	POORLY CHARACTERIZED
OBPAHNOM_00381	S	Function unknown	POORLY CHARACTERIZED
OBPAHNOM_00304	M	Cell wall/membrane/envelope biogenesis	CELLULAR PROCESSES AND SIGNALING
BJMDNKBI_00737	G	Carbohydrate transport and metabolism	METABOLISM
BJMDNKBI_00494	I	Lipid transport and metabolism	METABOLISM
BJMDNKBI_00133	G	Carbohydrate transport and metabolism	METABOLISM
BJMDNKBI_00474	D	Cell cycle control, cell division, chromosome partitioning	CELLULAR PROCESSES AND SIGNALING
BJMDNKBI_00527	S	Function unknown	POORLY CHARACTERIZED
BJMDNKBI_00566	S	Function unknown	POORLY CHARACTERIZED
BJMDNKBI_00322	M	Cell wall/membrane/envelope biogenesis	CELLULAR PROCESSES AND SIGNALING
GHDIEPHJ_00028	G	Carbohydrate transport and metabolism	METABOLISM
GHDIEPHJ_00458	I	Lipid transport and metabolism	METABOLISM
GHDIEPHJ_01067	M	Cell wall/membrane/envelope biogenesis	CELLULAR PROCESSES AND SIGNALING
GHDIEPHJ_01040	G	Carbohydrate transport and metabolism	METABOLISM
GHDIEPHJ_01258	D	Cell cycle control, cell division, chromosome partitioning	CELLULAR PROCESSES AND SIGNALING
GHDIEPHJ_00731	S	Function unknown	POORLY CHARACTERIZED
GHDIEPHJ_00606	S	Function unknown	POORLY CHARACTERIZED
GHDIEPHJ_00288	M	Cell wall/membrane/envelope biogenesis	CELLULAR PROCESSES AND SIGNALING
KBBMCAIM_00018	G	Carbohydrate transport and metabolism	METABOLISM
KBBMCAIM_01178	I	Lipid transport and metabolism	METABOLISM
KBBMCAIM_00585	M	Cell wall/membrane/envelope biogenesis	CELLULAR PROCESSES AND SIGNALING
KBBMCAIM_00612	G	Carbohydrate transport and metabolism	METABOLISM
KBBMCAIM_00407	D	Cell cycle control, cell division, chromosome partitioning	CELLULAR PROCESSES AND SIGNALING
KBBMCAIM_00942	S	Function unknown	POORLY CHARACTERIZED
KBBMCAIM_01093	S	Function unknown	POORLY CHARACTERIZED
KBBMCAIM_01348	M	Cell wall/membrane/envelope biogenesis	CELLULAR PROCESSES AND SIGNALING
CIACFECF_00018	G	Carbohydrate transport and metabolism	METABOLISM
CIACFECF_01162	I	Lipid transport and metabolism	METABOLISM
CIACFECF_00561	M	Cell wall/membrane/envelope biogenesis	CELLULAR PROCESSES AND SIGNALING
CIACFECF_00588	G	Carbohydrate transport and metabolism	METABOLISM
CIACFECF_00382	D	Cell cycle control, cell division, chromosome partitioning	CELLULAR PROCESSES AND SIGNALING
CIACFECF_00930	S	Function unknown	POORLY CHARACTERIZED
CIACFECF_01066	S	Function unknown	POORLY CHARACTERIZED
CIACFECF_01337	M	Cell wall/membrane/envelope biogenesis	CELLULAR PROCESSES AND SIGNALING
IKNOMPIL_00025	G	Carbohydrate transport and metabolism	METABOLISM
IKNOMPIL_00469	I	Lipid transport and metabolism	METABOLISM
IKNOMPIL_01116	M	Cell wall/membrane/envelope biogenesis	CELLULAR PROCESSES AND SIGNALING
IKNOMPIL_01089	G	Carbohydrate transport and metabolism	METABOLISM
IKNOMPIL_00268	D	Cell cycle control, cell division, chromosome partitioning	CELLULAR PROCESSES AND SIGNALING
IKNOMPIL_00196	S	Function unknown	POORLY CHARACTERIZED
IKNOMPIL_00132	S	Function unknown	POORLY CHARACTERIZED
IKNOMPIL_00845	M	Cell wall/membrane/envelope biogenesis	CELLULAR PROCESSES AND SIGNALING
JLCHNPMP_00988	G	Carbohydrate transport and metabolism	METABOLISM
JLCHNPMP_00414	I	Lipid transport and metabolism	METABOLISM
JLCHNPMP_00957	M	Cell wall/membrane/envelope biogenesis	CELLULAR PROCESSES AND SIGNALING
JLCHNPMP_00248	G	Carbohydrate transport and metabolism	METABOLISM
JLCHNPMP_00566	D	Cell cycle control, cell division, chromosome partitioning	CELLULAR PROCESSES AND SIGNALING
JLCHNPMP_01113	S	Function unknown	POORLY CHARACTERIZED
JLCHNPMP_00175	S	Function unknown	POORLY CHARACTERIZED
JLCHNPMP_00011	M	Cell wall/membrane/envelope biogenesis	CELLULAR PROCESSES AND SIGNALING
BEDHABLE_00977	G	Carbohydrate transport and metabolism	METABOLISM
BEDHABLE_00686	I	Lipid transport and metabolism	METABOLISM
BEDHABLE_00790	M	Cell wall/membrane/envelope biogenesis	CELLULAR PROCESSES AND SIGNALING
BEDHABLE_00057	G	Carbohydrate transport and metabolism	METABOLISM
BEDHABLE_00520	D	Cell cycle control, cell division, chromosome partitioning	CELLULAR PROCESSES AND SIGNALING
BEDHABLE_00196	S	Function unknown	POORLY CHARACTERIZED
BEDHABLE_00533	S	Function unknown	POORLY CHARACTERIZED
BEDHABLE_00947	M	Cell wall/membrane/envelope biogenesis	CELLULAR PROCESSES AND SIGNALING
BEDHABLE_00532	A	RNA processing and modification	INFORMATION STORAGE AND PROCESSING
BEDHABLE_00532	T	Signal transduction mechanisms	CELLULAR PROCESSES AND SIGNALING
HBJHDGGC_00158	G	Carbohydrate transport and metabolism	METABOLISM
HBJHDGGC_00472	I	Lipid transport and metabolism	METABOLISM
HBJHDGGC_00616	M	Cell wall/membrane/envelope biogenesis	CELLULAR PROCESSES AND SIGNALING
HBJHDGGC_00589	G	Carbohydrate transport and metabolism	METABOLISM
HBJHDGGC_01270	D	Cell cycle control, cell division, chromosome partitioning	CELLULAR PROCESSES AND SIGNALING
HBJHDGGC_00218	S	Function unknown	POORLY CHARACTERIZED
HBJHDGGC_01008	S	Function unknown	POORLY CHARACTERIZED
HBJHDGGC_01090	M	Cell wall/membrane/envelope biogenesis	CELLULAR PROCESSES AND SIGNALING
NKEIAPIH_00678	G	Carbohydrate transport and metabolism	METABOLISM
NKEIAPIH_00075	I	Lipid transport and metabolism	METABOLISM
NKEIAPIH_00431	M	Cell wall/membrane/envelope biogenesis	CELLULAR PROCESSES AND SIGNALING
NKEIAPIH_00404	G	Carbohydrate transport and metabolism	METABOLISM
NKEIAPIH_00468	D	Cell cycle control, cell division, chromosome partitioning	CELLULAR PROCESSES AND SIGNALING
NKEIAPIH_00403	S	Function unknown	POORLY CHARACTERIZED
NKEIAPIH_01074	S	Function unknown	POORLY CHARACTERIZED
NKEIAPIH_00849	M	Cell wall/membrane/envelope biogenesis	CELLULAR PROCESSES AND SIGNALING
IFIOFHOB_00323	G	Carbohydrate transport and metabolism	METABOLISM
IFIOFHOB_00248	I	Lipid transport and metabolism	METABOLISM
IFIOFHOB_00688	M	Cell wall/membrane/envelope biogenesis	CELLULAR PROCESSES AND SIGNALING
IFIOFHOB_00715	G	Carbohydrate transport and metabolism	METABOLISM
IFIOFHOB_00308	D	Cell cycle control, cell division, chromosome partitioning	CELLULAR PROCESSES AND SIGNALING
IFIOFHOB_00031	S	Function unknown	POORLY CHARACTERIZED
IFIOFHOB_00895	S	Function unknown	POORLY CHARACTERIZED
IFIOFHOB_00572	M	Cell wall/membrane/envelope biogenesis	CELLULAR PROCESSES AND SIGNALING
IIEGHNLG_00065	G	Carbohydrate transport and metabolism	METABOLISM
IIEGHNLG_00510	I	Lipid transport and metabolism	METABOLISM
IIEGHNLG_01208	M	Cell wall/membrane/envelope biogenesis	CELLULAR PROCESSES AND SIGNALING
IIEGHNLG_01235	G	Carbohydrate transport and metabolism	METABOLISM
IIEGHNLG_01139	D	Cell cycle control, cell division, chromosome partitioning	CELLULAR PROCESSES AND SIGNALING
IIEGHNLG_00008	S	Function unknown	POORLY CHARACTERIZED
IIEGHNLG_00232	S	Function unknown	POORLY CHARACTERIZED
IIEGHNLG_01076	M	Cell wall/membrane/envelope biogenesis	CELLULAR PROCESSES AND SIGNALING
FKKGPCMC_00007	G	Carbohydrate transport and metabolism	METABOLISM
FKKGPCMC_00304	I	Lipid transport and metabolism	METABOLISM
FKKGPCMC_00429	M	Cell wall/membrane/envelope biogenesis	CELLULAR PROCESSES AND SIGNALING
FKKGPCMC_00402	G	Carbohydrate transport and metabolism	METABOLISM
FKKGPCMC_00977	D	Cell cycle control, cell division, chromosome partitioning	CELLULAR PROCESSES AND SIGNALING
FKKGPCMC_00790	S	Function unknown	POORLY CHARACTERIZED
FKKGPCMC_00917	S	Function unknown	POORLY CHARACTERIZED
FKKGPCMC_01147	M	Cell wall/membrane/envelope biogenesis	CELLULAR PROCESSES AND SIGNALING
DNFOEJIN_00797	G	Carbohydrate transport and metabolism	METABOLISM
DNFOEJIN_00715	I	Lipid transport and metabolism	METABOLISM
DNFOEJIN_00166	M	Cell wall/membrane/envelope biogenesis	CELLULAR PROCESSES AND SIGNALING
DNFOEJIN_00139	G	Carbohydrate transport and metabolism	METABOLISM
DNFOEJIN_00655	D	Cell cycle control, cell division, chromosome partitioning	CELLULAR PROCESSES AND SIGNALING
DNFOEJIN_00012	S	Function unknown	POORLY CHARACTERIZED
DNFOEJIN_00025	S	Function unknown	POORLY CHARACTERIZED
DNFOEJIN_01144	M	Cell wall/membrane/envelope biogenesis	CELLULAR PROCESSES AND SIGNALING
PPEGIFHF_00113	G	Carbohydrate transport and metabolism	METABOLISM
PPEGIFHF_00463	I	Lipid transport and metabolism	METABOLISM
PPEGIFHF_00016	M	Cell wall/membrane/envelope biogenesis	CELLULAR PROCESSES AND SIGNALING
PPEGIFHF_00075	G	Carbohydrate transport and metabolism	METABOLISM
PPEGIFHF_01205	D	Cell cycle control, cell division, chromosome partitioning	CELLULAR PROCESSES AND SIGNALING
PPEGIFHF_01161	S	Function unknown	POORLY CHARACTERIZED
PPEGIFHF_00499	S	Function unknown	POORLY CHARACTERIZED
PPEGIFHF_00625	M	Cell wall/membrane/envelope biogenesis	CELLULAR PROCESSES AND SIGNALING
PPEGIFHF_00050	A	RNA processing and modification	INFORMATION STORAGE AND PROCESSING
PPEGIFHF_00050	T	Signal transduction mechanisms	CELLULAR PROCESSES AND SIGNALING
NPLFIJGK_00163	G	Carbohydrate transport and metabolism	METABOLISM
NPLFIJGK_00032	I	Lipid transport and metabolism	METABOLISM
NPLFIJGK_00666	M	Cell wall/membrane/envelope biogenesis	CELLULAR PROCESSES AND SIGNALING
NPLFIJGK_00639	G	Carbohydrate transport and metabolism	METABOLISM
NPLFIJGK_00777	D	Cell cycle control, cell division, chromosome partitioning	CELLULAR PROCESSES AND SIGNALING
NPLFIJGK_00830	S	Function unknown	POORLY CHARACTERIZED
NPLFIJGK_01191	S	Function unknown	POORLY CHARACTERIZED
NPLFIJGK_00917	M	Cell wall/membrane/envelope biogenesis	CELLULAR PROCESSES AND SIGNALING
IMBLGKFC_00485	G	Carbohydrate transport and metabolism	METABOLISM
IMBLGKFC_00107	I	Lipid transport and metabolism	METABOLISM
IMBLGKFC_00801	M	Cell wall/membrane/envelope biogenesis	CELLULAR PROCESSES AND SIGNALING
IMBLGKFC_00774	G	Carbohydrate transport and metabolism	METABOLISM
IMBLGKFC_00380	D	Cell cycle control, cell division, chromosome partitioning	CELLULAR PROCESSES AND SIGNALING
IMBLGKFC_00484	S	Function unknown	POORLY CHARACTERIZED
IMBLGKFC_00152	S	Function unknown	POORLY CHARACTERIZED
IMBLGKFC_00907	M	Cell wall/membrane/envelope biogenesis	CELLULAR PROCESSES AND SIGNALING
LOKELNGC_01029	G	Carbohydrate transport and metabolism	METABOLISM
LOKELNGC_00157	I	Lipid transport and metabolism	METABOLISM
LOKELNGC_01157	M	Cell wall/membrane/envelope biogenesis	CELLULAR PROCESSES AND SIGNALING
LOKELNGC_01130	G	Carbohydrate transport and metabolism	METABOLISM
LOKELNGC_00388	D	Cell cycle control, cell division, chromosome partitioning	CELLULAR PROCESSES AND SIGNALING
LOKELNGC_01116	S	Function unknown	POORLY CHARACTERIZED
LOKELNGC_00993	S	Function unknown	POORLY CHARACTERIZED
LOKELNGC_00761	M	Cell wall/membrane/envelope biogenesis	CELLULAR PROCESSES AND SIGNALING
EAKDMJBH_00544	G	Carbohydrate transport and metabolism	METABOLISM
EAKDMJBH_00288	I	Lipid transport and metabolism	METABOLISM
EAKDMJBH_00504	M	Cell wall/membrane/envelope biogenesis	CELLULAR PROCESSES AND SIGNALING
EAKDMJBH_00477	G	Carbohydrate transport and metabolism	METABOLISM
EAKDMJBH_01011	D	Cell cycle control, cell division, chromosome partitioning	CELLULAR PROCESSES AND SIGNALING
EAKDMJBH_00078	S	Function unknown	POORLY CHARACTERIZED
EAKDMJBH_01046	S	Function unknown	POORLY CHARACTERIZED
EAKDMJBH_00860	M	Cell wall/membrane/envelope biogenesis	CELLULAR PROCESSES AND SIGNALING
CJDKOGBI_00881	G	Carbohydrate transport and metabolism	METABOLISM
CJDKOGBI_00565	I	Lipid transport and metabolism	METABOLISM
CJDKOGBI_00049	M	Cell wall/membrane/envelope biogenesis	CELLULAR PROCESSES AND SIGNALING
CJDKOGBI_00022	G	Carbohydrate transport and metabolism	METABOLISM
CJDKOGBI_00654	D	Cell cycle control, cell division, chromosome partitioning	CELLULAR PROCESSES AND SIGNALING
CJDKOGBI_00586	S	Function unknown	POORLY CHARACTERIZED
CJDKOGBI_00775	S	Function unknown	POORLY CHARACTERIZED
CJDKOGBI_01016	M	Cell wall/membrane/envelope biogenesis	CELLULAR PROCESSES AND SIGNALING
OBPFFLEI_00021	G	Carbohydrate transport and metabolism	METABOLISM
OBPFFLEI_00623	I	Lipid transport and metabolism	METABOLISM
OBPFFLEI_01128	M	Cell wall/membrane/envelope biogenesis	CELLULAR PROCESSES AND SIGNALING
OBPFFLEI_01155	G	Carbohydrate transport and metabolism	METABOLISM
OBPFFLEI_00074	D	Cell cycle control, cell division, chromosome partitioning	CELLULAR PROCESSES AND SIGNALING
OBPFFLEI_00150	S	Function unknown	POORLY CHARACTERIZED
OBPFFLEI_00319	S	Function unknown	POORLY CHARACTERIZED
OBPFFLEI_01214	M	Cell wall/membrane/envelope biogenesis	CELLULAR PROCESSES AND SIGNALING
CKPNCPLB_00812	G	Carbohydrate transport and metabolism	METABOLISM
CKPNCPLB_01045	I	Lipid transport and metabolism	METABOLISM
CKPNCPLB_01267	M	Cell wall/membrane/envelope biogenesis	CELLULAR PROCESSES AND SIGNALING
CKPNCPLB_01240	G	Carbohydrate transport and metabolism	METABOLISM
CKPNCPLB_00128	D	Cell cycle control, cell division, chromosome partitioning	CELLULAR PROCESSES AND SIGNALING
CKPNCPLB_00970	S	Function unknown	POORLY CHARACTERIZED
CKPNCPLB_00417	S	Function unknown	POORLY CHARACTERIZED
CKPNCPLB_00636	M	Cell wall/membrane/envelope biogenesis	CELLULAR PROCESSES AND SIGNALING
CNMPFBFP_00624	G	Carbohydrate transport and metabolism	METABOLISM
CNMPFBFP_00623	I	Lipid transport and metabolism	METABOLISM
CNMPFBFP_00595	M	Cell wall/membrane/envelope biogenesis	CELLULAR PROCESSES AND SIGNALING
CNMPFBFP_00568	G	Carbohydrate transport and metabolism	METABOLISM
CNMPFBFP_00424	D	Cell cycle control, cell division, chromosome partitioning	CELLULAR PROCESSES AND SIGNALING
CNMPFBFP_00054	S	Function unknown	POORLY CHARACTERIZED
CNMPFBFP_00465	S	Function unknown	POORLY CHARACTERIZED
CNMPFBFP_00966	M	Cell wall/membrane/envelope biogenesis	CELLULAR PROCESSES AND SIGNALING
GAOJKKBC_00130	G	Carbohydrate transport and metabolism	METABOLISM
GAOJKKBC_00277	I	Lipid transport and metabolism	METABOLISM
GAOJKKBC_00934	M	Cell wall/membrane/envelope biogenesis	CELLULAR PROCESSES AND SIGNALING
GAOJKKBC_00961	G	Carbohydrate transport and metabolism	METABOLISM
GAOJKKBC_00217	D	Cell cycle control, cell division, chromosome partitioning	CELLULAR PROCESSES AND SIGNALING
GAOJKKBC_00432	S	Function unknown	POORLY CHARACTERIZED
GAOJKKBC_00371	S	Function unknown	POORLY CHARACTERIZED
GAOJKKBC_00884	M	Cell wall/membrane/envelope biogenesis	CELLULAR PROCESSES AND SIGNALING
CFLIDIEF_00338	G	Carbohydrate transport and metabolism	METABOLISM
CFLIDIEF_00265	I	Lipid transport and metabolism	METABOLISM
CFLIDIEF_00186	M	Cell wall/membrane/envelope biogenesis	CELLULAR PROCESSES AND SIGNALING
CFLIDIEF_00213	G	Carbohydrate transport and metabolism	METABOLISM
CFLIDIEF_00620	D	Cell cycle control, cell division, chromosome partitioning	CELLULAR PROCESSES AND SIGNALING
CFLIDIEF_00847	S	Function unknown	POORLY CHARACTERIZED
CFLIDIEF_00908	S	Function unknown	POORLY CHARACTERIZED
CFLIDIEF_01215	M	Cell wall/membrane/envelope biogenesis	CELLULAR PROCESSES AND SIGNALING
DBMNPNIL_00191	G	Carbohydrate transport and metabolism	METABOLISM
DBMNPNIL_00811	I	Lipid transport and metabolism	METABOLISM
DBMNPNIL_00935	M	Cell wall/membrane/envelope biogenesis	CELLULAR PROCESSES AND SIGNALING
DBMNPNIL_00908	G	Carbohydrate transport and metabolism	METABOLISM
DBMNPNIL_00555	D	Cell cycle control, cell division, chromosome partitioning	CELLULAR PROCESSES AND SIGNALING
DBMNPNIL_00338	S	Function unknown	POORLY CHARACTERIZED
DBMNPNIL_00951	S	Function unknown	POORLY CHARACTERIZED
DBMNPNIL_01127	M	Cell wall/membrane/envelope biogenesis	CELLULAR PROCESSES AND SIGNALING
MLLEPFEE_01009	G	Carbohydrate transport and metabolism	METABOLISM
MLLEPFEE_00042	I	Lipid transport and metabolism	METABOLISM
MLLEPFEE_01255	M	Cell wall/membrane/envelope biogenesis	CELLULAR PROCESSES AND SIGNALING
MLLEPFEE_01228	G	Carbohydrate transport and metabolism	METABOLISM
MLLEPFEE_00338	D	Cell cycle control, cell division, chromosome partitioning	CELLULAR PROCESSES AND SIGNALING
MLLEPFEE_00039	S	Function unknown	POORLY CHARACTERIZED
MLLEPFEE_01056	S	Function unknown	POORLY CHARACTERIZED
MLLEPFEE_00452	M	Cell wall/membrane/envelope biogenesis	CELLULAR PROCESSES AND SIGNALING
LAOKLBON_00626	G	Carbohydrate transport and metabolism	METABOLISM
LAOKLBON_00979	I	Lipid transport and metabolism	METABOLISM
LAOKLBON_00515	M	Cell wall/membrane/envelope biogenesis	CELLULAR PROCESSES AND SIGNALING
LAOKLBON_00542	G	Carbohydrate transport and metabolism	METABOLISM
LAOKLBON_00035	D	Cell cycle control, cell division, chromosome partitioning	CELLULAR PROCESSES AND SIGNALING
LAOKLBON_01071	S	Function unknown	POORLY CHARACTERIZED
LAOKLBON_00564	S	Function unknown	POORLY CHARACTERIZED
LAOKLBON_00356	M	Cell wall/membrane/envelope biogenesis	CELLULAR PROCESSES AND SIGNALING
IEFHGMEN_00294	G	Carbohydrate transport and metabolism	METABOLISM
IEFHGMEN_00390	I	Lipid transport and metabolism	METABOLISM
IEFHGMEN_00831	M	Cell wall/membrane/envelope biogenesis	CELLULAR PROCESSES AND SIGNALING
IEFHGMEN_00804	G	Carbohydrate transport and metabolism	METABOLISM
IEFHGMEN_01184	D	Cell cycle control, cell division, chromosome partitioning	CELLULAR PROCESSES AND SIGNALING
IEFHGMEN_00102	S	Function unknown	POORLY CHARACTERIZED
IEFHGMEN_01102	S	Function unknown	POORLY CHARACTERIZED
IEFHGMEN_01026	M	Cell wall/membrane/envelope biogenesis	CELLULAR PROCESSES AND SIGNALING
FKEMGJNM_00783	G	Carbohydrate transport and metabolism	METABOLISM
FKEMGJNM_00966	I	Lipid transport and metabolism	METABOLISM
FKEMGJNM_00483	M	Cell wall/membrane/envelope biogenesis	CELLULAR PROCESSES AND SIGNALING
FKEMGJNM_00510	G	Carbohydrate transport and metabolism	METABOLISM
FKEMGJNM_01078	D	Cell cycle control, cell division, chromosome partitioning	CELLULAR PROCESSES AND SIGNALING
FKEMGJNM_00864	S	Function unknown	POORLY CHARACTERIZED
FKEMGJNM_01022	S	Function unknown	POORLY CHARACTERIZED
FKEMGJNM_01221	M	Cell wall/membrane/envelope biogenesis	CELLULAR PROCESSES AND SIGNALING
PBLMGKEI_00601	G	Carbohydrate transport and metabolism	METABOLISM
PBLMGKEI_00562	I	Lipid transport and metabolism	METABOLISM
PBLMGKEI_00716	M	Cell wall/membrane/envelope biogenesis	CELLULAR PROCESSES AND SIGNALING
PBLMGKEI_00689	G	Carbohydrate transport and metabolism	METABOLISM
PBLMGKEI_00535	D	Cell cycle control, cell division, chromosome partitioning	CELLULAR PROCESSES AND SIGNALING
PBLMGKEI_00158	S	Function unknown	POORLY CHARACTERIZED
PBLMGKEI_00437	S	Function unknown	POORLY CHARACTERIZED
PBLMGKEI_01525	M	Cell wall/membrane/envelope biogenesis	CELLULAR PROCESSES AND SIGNALING
LIDLIOOC_00570	G	Carbohydrate transport and metabolism	METABOLISM
LIDLIOOC_00254	I	Lipid transport and metabolism	METABOLISM
LIDLIOOC_00465	M	Cell wall/membrane/envelope biogenesis	CELLULAR PROCESSES AND SIGNALING
LIDLIOOC_00438	G	Carbohydrate transport and metabolism	METABOLISM
LIDLIOOC_00525	D	Cell cycle control, cell division, chromosome partitioning	CELLULAR PROCESSES AND SIGNALING
LIDLIOOC_00274	S	Function unknown	POORLY CHARACTERIZED
LIDLIOOC_00424	S	Function unknown	POORLY CHARACTERIZED
LIDLIOOC_01105	M	Cell wall/membrane/envelope biogenesis	CELLULAR PROCESSES AND SIGNALING
MBFHAFHJ_00829	G	Carbohydrate transport and metabolism	METABOLISM
MBFHAFHJ_00240	I	Lipid transport and metabolism	METABOLISM
MBFHAFHJ_00728	M	Cell wall/membrane/envelope biogenesis	CELLULAR PROCESSES AND SIGNALING
MBFHAFHJ_00701	G	Carbohydrate transport and metabolism	METABOLISM
MBFHAFHJ_00198	D	Cell cycle control, cell division, chromosome partitioning	CELLULAR PROCESSES AND SIGNALING
MBFHAFHJ_00635	S	Function unknown	POORLY CHARACTERIZED
MBFHAFHJ_01029	S	Function unknown	POORLY CHARACTERIZED
MBFHAFHJ_00929	M	Cell wall/membrane/envelope biogenesis	CELLULAR PROCESSES AND SIGNALING
NKLNIGOK_00097	G	Carbohydrate transport and metabolism	METABOLISM
NKLNIGOK_00355	I	Lipid transport and metabolism	METABOLISM
NKLNIGOK_00509	M	Cell wall/membrane/envelope biogenesis	CELLULAR PROCESSES AND SIGNALING
NKLNIGOK_00482	G	Carbohydrate transport and metabolism	METABOLISM
NKLNIGOK_00209	D	Cell cycle control, cell division, chromosome partitioning	CELLULAR PROCESSES AND SIGNALING
NKLNIGOK_00095	S	Function unknown	POORLY CHARACTERIZED
NKLNIGOK_00405	S	Function unknown	POORLY CHARACTERIZED
NKLNIGOK_00848	M	Cell wall/membrane/envelope biogenesis	CELLULAR PROCESSES AND SIGNALING
AEOAMKKF_01021	G	Carbohydrate transport and metabolism	METABOLISM
AEOAMKKF_01056	I	Lipid transport and metabolism	METABOLISM
AEOAMKKF_00823	M	Cell wall/membrane/envelope biogenesis	CELLULAR PROCESSES AND SIGNALING
AEOAMKKF_00557	G	Carbohydrate transport and metabolism	METABOLISM
AEOAMKKF_00692	D	Cell cycle control, cell division, chromosome partitioning	CELLULAR PROCESSES AND SIGNALING
AEOAMKKF_00322	S	Function unknown	POORLY CHARACTERIZED
AEOAMKKF_00742	S	Function unknown	POORLY CHARACTERIZED
AEOAMKKF_00383	M	Cell wall/membrane/envelope biogenesis	CELLULAR PROCESSES AND SIGNALING
BEFPHJPF_00545	G	Carbohydrate transport and metabolism	METABOLISM
BEFPHJPF_01149	I	Lipid transport and metabolism	METABOLISM
BEFPHJPF_00105	M	Cell wall/membrane/envelope biogenesis	CELLULAR PROCESSES AND SIGNALING
BEFPHJPF_00086	G	Carbohydrate transport and metabolism	METABOLISM
BEFPHJPF_00452	D	Cell cycle control, cell division, chromosome partitioning	CELLULAR PROCESSES AND SIGNALING
BEFPHJPF_00943	S	Function unknown	POORLY CHARACTERIZED
BEFPHJPF_00850	S	Function unknown	POORLY CHARACTERIZED
BEFPHJPF_00265	M	Cell wall/membrane/envelope biogenesis	CELLULAR PROCESSES AND SIGNALING
IIOCCJHI_00044	G	Carbohydrate transport and metabolism	METABOLISM
IIOCCJHI_00744	I	Lipid transport and metabolism	METABOLISM
IIOCCJHI_00393	M	Cell wall/membrane/envelope biogenesis	CELLULAR PROCESSES AND SIGNALING
IIOCCJHI_00420	G	Carbohydrate transport and metabolism	METABOLISM
IIOCCJHI_01104	D	Cell cycle control, cell division, chromosome partitioning	CELLULAR PROCESSES AND SIGNALING
IIOCCJHI_00854	S	Function unknown	POORLY CHARACTERIZED
IIOCCJHI_01166	S	Function unknown	POORLY CHARACTERIZED
IIOCCJHI_00917	M	Cell wall/membrane/envelope biogenesis	CELLULAR PROCESSES AND SIGNALING
HJGGHHJJ_00610	G	Carbohydrate transport and metabolism	METABOLISM
HJGGHHJJ_00124	I	Lipid transport and metabolism	METABOLISM
HJGGHHJJ_00727	M	Cell wall/membrane/envelope biogenesis	CELLULAR PROCESSES AND SIGNALING
HJGGHHJJ_00700	G	Carbohydrate transport and metabolism	METABOLISM
HJGGHHJJ_00917	D	Cell cycle control, cell division, chromosome partitioning	CELLULAR PROCESSES AND SIGNALING
HJGGHHJJ_00565	S	Function unknown	POORLY CHARACTERIZED
HJGGHHJJ_00258	S	Function unknown	POORLY CHARACTERIZED
HJGGHHJJ_01062	M	Cell wall/membrane/envelope biogenesis	CELLULAR PROCESSES AND SIGNALING
MGCELFBK_00808	G	Carbohydrate transport and metabolism	METABOLISM
MGCELFBK_01257	I	Lipid transport and metabolism	METABOLISM
MGCELFBK_00940	M	Cell wall/membrane/envelope biogenesis	CELLULAR PROCESSES AND SIGNALING
MGCELFBK_01068	G	Carbohydrate transport and metabolism	METABOLISM
MGCELFBK_00120	D	Cell cycle control, cell division, chromosome partitioning	CELLULAR PROCESSES AND SIGNALING
MGCELFBK_00123	S	Function unknown	POORLY CHARACTERIZED
MGCELFBK_00526	S	Function unknown	POORLY CHARACTERIZED
MGCELFBK_00675	M	Cell wall/membrane/envelope biogenesis	CELLULAR PROCESSES AND SIGNALING
OMHKGGCF_00830	G	Carbohydrate transport and metabolism	METABOLISM
OMHKGGCF_00552	I	Lipid transport and metabolism	METABOLISM
OMHKGGCF_00372	M	Cell wall/membrane/envelope biogenesis	CELLULAR PROCESSES AND SIGNALING
OMHKGGCF_00399	G	Carbohydrate transport and metabolism	METABOLISM
OMHKGGCF_00556	D	Cell cycle control, cell division, chromosome partitioning	CELLULAR PROCESSES AND SIGNALING
OMHKGGCF_00284	S	Function unknown	POORLY CHARACTERIZED
OMHKGGCF_01027	S	Function unknown	POORLY CHARACTERIZED
OMHKGGCF_01133	M	Cell wall/membrane/envelope biogenesis	CELLULAR PROCESSES AND SIGNALING
GKDBDGBC_00723	G	Carbohydrate transport and metabolism	METABOLISM
GKDBDGBC_00282	I	Lipid transport and metabolism	METABOLISM
GKDBDGBC_00519	M	Cell wall/membrane/envelope biogenesis	CELLULAR PROCESSES AND SIGNALING
GKDBDGBC_00492	G	Carbohydrate transport and metabolism	METABOLISM
GKDBDGBC_00098	D	Cell cycle control, cell division, chromosome partitioning	CELLULAR PROCESSES AND SIGNALING
GKDBDGBC_00941	S	Function unknown	POORLY CHARACTERIZED
GKDBDGBC_00440	S	Function unknown	POORLY CHARACTERIZED
GKDBDGBC_00985	M	Cell wall/membrane/envelope biogenesis	CELLULAR PROCESSES AND SIGNALING
CGPFCFPP_00400	G	Carbohydrate transport and metabolism	METABOLISM
CGPFCFPP_00615	I	Lipid transport and metabolism	METABOLISM
CGPFCFPP_00182	M	Cell wall/membrane/envelope biogenesis	CELLULAR PROCESSES AND SIGNALING
CGPFCFPP_00155	G	Carbohydrate transport and metabolism	METABOLISM
CGPFCFPP_00259	D	Cell cycle control, cell division, chromosome partitioning	CELLULAR PROCESSES AND SIGNALING
CGPFCFPP_00152	S	Function unknown	POORLY CHARACTERIZED
CGPFCFPP_00819	S	Function unknown	POORLY CHARACTERIZED
CGPFCFPP_01226	M	Cell wall/membrane/envelope biogenesis	CELLULAR PROCESSES AND SIGNALING
MHHPIELL_00703	G	Carbohydrate transport and metabolism	METABOLISM
MHHPIELL_00158	I	Lipid transport and metabolism	METABOLISM
MHHPIELL_00432	M	Cell wall/membrane/envelope biogenesis	CELLULAR PROCESSES AND SIGNALING
MHHPIELL_00405	G	Carbohydrate transport and metabolism	METABOLISM
MHHPIELL_00774	D	Cell cycle control, cell division, chromosome partitioning	CELLULAR PROCESSES AND SIGNALING
MHHPIELL_00265	S	Function unknown	POORLY CHARACTERIZED
MHHPIELL_01019	S	Function unknown	POORLY CHARACTERIZED
MHHPIELL_01222	M	Cell wall/membrane/envelope biogenesis	CELLULAR PROCESSES AND SIGNALING
FHMGEIAI_00195	G	Carbohydrate transport and metabolism	METABOLISM
FHMGEIAI_00075	I	Lipid transport and metabolism	METABOLISM
FHMGEIAI_00190	M	Cell wall/membrane/envelope biogenesis	CELLULAR PROCESSES AND SIGNALING
FHMGEIAI_00163	G	Carbohydrate transport and metabolism	METABOLISM
FHMGEIAI_00114	D	Cell cycle control, cell division, chromosome partitioning	CELLULAR PROCESSES AND SIGNALING
FHMGEIAI_00089	S	Function unknown	POORLY CHARACTERIZED
FHMGEIAI_00513	S	Function unknown	POORLY CHARACTERIZED
FHMGEIAI_00915	M	Cell wall/membrane/envelope biogenesis	CELLULAR PROCESSES AND SIGNALING
FIGACOJB_00802	G	Carbohydrate transport and metabolism	METABOLISM
FIGACOJB_00349	I	Lipid transport and metabolism	METABOLISM
FIGACOJB_00937	M	Cell wall/membrane/envelope biogenesis	CELLULAR PROCESSES AND SIGNALING
FIGACOJB_00910	G	Carbohydrate transport and metabolism	METABOLISM
FIGACOJB_01018	D	Cell cycle control, cell division, chromosome partitioning	CELLULAR PROCESSES AND SIGNALING
FIGACOJB_00891	S	Function unknown	POORLY CHARACTERIZED
FIGACOJB_00864	S	Function unknown	POORLY CHARACTERIZED
FIGACOJB_01153	M	Cell wall/membrane/envelope biogenesis	CELLULAR PROCESSES AND SIGNALING
DFPNBKCE_00885	G	Carbohydrate transport and metabolism	METABOLISM
DFPNBKCE_00040	I	Lipid transport and metabolism	METABOLISM
DFPNBKCE_00366	M	Cell wall/membrane/envelope biogenesis	CELLULAR PROCESSES AND SIGNALING
DFPNBKCE_00339	G	Carbohydrate transport and metabolism	METABOLISM
DFPNBKCE_00494	D	Cell cycle control, cell division, chromosome partitioning	CELLULAR PROCESSES AND SIGNALING
DFPNBKCE_00139	S	Function unknown	POORLY CHARACTERIZED
DFPNBKCE_00260	S	Function unknown	POORLY CHARACTERIZED
DFPNBKCE_01135	M	Cell wall/membrane/envelope biogenesis	CELLULAR PROCESSES AND SIGNALING
PKMFFDJF_00811	G	Carbohydrate transport and metabolism	METABOLISM
PKMFFDJF_00202	I	Lipid transport and metabolism	METABOLISM
PKMFFDJF_00678	M	Cell wall/membrane/envelope biogenesis	CELLULAR PROCESSES AND SIGNALING
PKMFFDJF_00651	G	Carbohydrate transport and metabolism	METABOLISM
PKMFFDJF_00280	D	Cell cycle control, cell division, chromosome partitioning	CELLULAR PROCESSES AND SIGNALING
PKMFFDJF_00580	S	Function unknown	POORLY CHARACTERIZED
PKMFFDJF_00365	S	Function unknown	POORLY CHARACTERIZED
PKMFFDJF_00986	M	Cell wall/membrane/envelope biogenesis	CELLULAR PROCESSES AND SIGNALING
KAOKEMGN_00137	G	Carbohydrate transport and metabolism	METABOLISM
KAOKEMGN_00558	I	Lipid transport and metabolism	METABOLISM
KAOKEMGN_01117	M	Cell wall/membrane/envelope biogenesis	CELLULAR PROCESSES AND SIGNALING
KAOKEMGN_01090	G	Carbohydrate transport and metabolism	METABOLISM
KAOKEMGN_01231	D	Cell cycle control, cell division, chromosome partitioning	CELLULAR PROCESSES AND SIGNALING
KAOKEMGN_00779	S	Function unknown	POORLY CHARACTERIZED
KAOKEMGN_00653	S	Function unknown	POORLY CHARACTERIZED
KAOKEMGN_00389	M	Cell wall/membrane/envelope biogenesis	CELLULAR PROCESSES AND SIGNALING

## Sheet: KEGG pathway annotaion
North America
GID	Pathway	Pathway_Name	Pathway_Class	Pathway_Subclass
NGFHOACJ_00310	ko02010	ABC transporters	Environmental Information Processing	Membrane transport
KMGNGIBJ_00405	ko02010	ABC transporters	Environmental Information Processing	Membrane transport
NKBDKIID_00409	ko02010	ABC transporters	Environmental Information Processing	Membrane transport
DAADLHLK_00828	ko02010	ABC transporters	Environmental Information Processing	Membrane transport
KADLPBNJ_00986	ko02010	ABC transporters	Environmental Information Processing	Membrane transport
BAAAKPMC_00105	ko02010	ABC transporters	Environmental Information Processing	Membrane transport
KKPHEECL_00962	ko02010	ABC transporters	Environmental Information Processing	Membrane transport
CIMJBKCB_00353	ko02010	ABC transporters	Environmental Information Processing	Membrane transport
OBPAHNOM_00103	ko02010	ABC transporters	Environmental Information Processing	Membrane transport
GHDIEPHJ_01067	ko02010	ABC transporters	Environmental Information Processing	Membrane transport
KBBMCAIM_00585	ko02010	ABC transporters	Environmental Information Processing	Membrane transport
CIACFECF_00561	ko02010	ABC transporters	Environmental Information Processing	Membrane transport
IKNOMPIL_01116	ko02010	ABC transporters	Environmental Information Processing	Membrane transport
JLCHNPMP_00957	ko02010	ABC transporters	Environmental Information Processing	Membrane transport
BEDHABLE_00790	ko02010	ABC transporters	Environmental Information Processing	Membrane transport
HBJHDGGC_00616	ko02010	ABC transporters	Environmental Information Processing	Membrane transport
NKEIAPIH_00431	ko02010	ABC transporters	Environmental Information Processing	Membrane transport
IFIOFHOB_00688	ko02010	ABC transporters	Environmental Information Processing	Membrane transport
IIEGHNLG_01208	ko02010	ABC transporters	Environmental Information Processing	Membrane transport
FKKGPCMC_00429	ko02010	ABC transporters	Environmental Information Processing	Membrane transport
DNFOEJIN_00166	ko02010	ABC transporters	Environmental Information Processing	Membrane transport
PPEGIFHF_00016	ko02010	ABC transporters	Environmental Information Processing	Membrane transport
NPLFIJGK_00666	ko02010	ABC transporters	Environmental Information Processing	Membrane transport
IMBLGKFC_00801	ko02010	ABC transporters	Environmental Information Processing	Membrane transport
LOKELNGC_01157	ko02010	ABC transporters	Environmental Information Processing	Membrane transport
EAKDMJBH_00504	ko02010	ABC transporters	Environmental Information Processing	Membrane transport
CJDKOGBI_00049	ko02010	ABC transporters	Environmental Information Processing	Membrane transport
OBPFFLEI_01128	ko02010	ABC transporters	Environmental Information Processing	Membrane transport
CKPNCPLB_01267	ko02010	ABC transporters	Environmental Information Processing	Membrane transport
CNMPFBFP_00595	ko02010	ABC transporters	Environmental Information Processing	Membrane transport
GAOJKKBC_00934	ko02010	ABC transporters	Environmental Information Processing	Membrane transport
CFLIDIEF_00186	ko02010	ABC transporters	Environmental Information Processing	Membrane transport
DBMNPNIL_00935	ko02010	ABC transporters	Environmental Information Processing	Membrane transport
MLLEPFEE_01255	ko02010	ABC transporters	Environmental Information Processing	Membrane transport
LAOKLBON_00515	ko02010	ABC transporters	Environmental Information Processing	Membrane transport
IEFHGMEN_00831	ko02010	ABC transporters	Environmental Information Processing	Membrane transport
FKEMGJNM_00483	ko02010	ABC transporters	Environmental Information Processing	Membrane transport
PBLMGKEI_00716	ko02010	ABC transporters	Environmental Information Processing	Membrane transport
LIDLIOOC_00465	ko02010	ABC transporters	Environmental Information Processing	Membrane transport
MBFHAFHJ_00728	ko02010	ABC transporters	Environmental Information Processing	Membrane transport
NKLNIGOK_00509	ko02010	ABC transporters	Environmental Information Processing	Membrane transport
AEOAMKKF_00823	ko02010	ABC transporters	Environmental Information Processing	Membrane transport
BEFPHJPF_00105	ko02010	ABC transporters	Environmental Information Processing	Membrane transport
IIOCCJHI_00393	ko02010	ABC transporters	Environmental Information Processing	Membrane transport
HJGGHHJJ_00727	ko02010	ABC transporters	Environmental Information Processing	Membrane transport
MGCELFBK_00940	ko02010	ABC transporters	Environmental Information Processing	Membrane transport
OMHKGGCF_00372	ko02010	ABC transporters	Environmental Information Processing	Membrane transport
GKDBDGBC_00519	ko02010	ABC transporters	Environmental Information Processing	Membrane transport
CGPFCFPP_00182	ko02010	ABC transporters	Environmental Information Processing	Membrane transport
MHHPIELL_00432	ko02010	ABC transporters	Environmental Information Processing	Membrane transport
FHMGEIAI_00190	ko02010	ABC transporters	Environmental Information Processing	Membrane transport
FIGACOJB_00937	ko02010	ABC transporters	Environmental Information Processing	Membrane transport
DFPNBKCE_00366	ko02010	ABC transporters	Environmental Information Processing	Membrane transport
PKMFFDJF_00678	ko02010	ABC transporters	Environmental Information Processing	Membrane transport
KAOKEMGN_01117	ko02010	ABC transporters	Environmental Information Processing	Membrane transport
